# Supplementary material for: CRISPR/Cas9 Screens Reveal that Hexokinase 2 Enhances Cancer Stemness and Tumorigenicity by Activating the ACSL4‐Fatty Acid β‐Oxidation Pathway
Source: Adv Sci (Weinh). 2022 May 23;9(21):2105126. doi: 10.1002/advs.202105126 (PMC9313492; doi:10.1002/advs.202105126)
Supplement: Supplementary file 2 — Supplemental Table 1 [file ADVS-9-2105126-s002.xlsx]

## Sheet: sgRNAs used in this study
Number	Gene Name	Sequence
1	AACS	CCCCGGTCGGGAGGAGATCC
2	AACS	CTTCTCACGTGTGTATGATG
3	AACS	GTTATGATGACTTGTACCAT
4	AACS	CGCCGCCGCCATGTCCAAGG
5	AACS	CTTTGTTTGCAGCAGCAATG
6	AACS	CTTCCCAGGGGAAGGCAAAG
7	AADAC	GTCACCCGACTTCGCAACAC
8	AADAC	GAACCCCAGTGTTGCGAAGT
9	AADAC	AAAGCTCCCGACAACCTTAA
10	AADAC	CCTGAGAGAATCGGTATTTC
11	AADAC	CCAGAAATACCGATTCTCTC
12	AADAC	GTTATGACTTGCTGTCAAGA
13	AADAT	ACCAAAATCGATGATCTCCT
14	AADAT	CTTCAGTATTCTCCGAGTGC
15	AADAT	ATTAACCAGTGAACGCAAAA
16	AADAT	CAGCCAACAAGGTCTTTGTA
17	AADAT	CCAGTAGGGTTGTTGCCATT
18	AADAT	TAGATCCATTTGTCCTTGAC
19	ABAT	TGCAATTACGAAGAGAGCCG
20	ABAT	CATGTTGCTCGCCCAGCGCC
21	ABAT	CCAGCACAGCTACCGCCTGC
22	ABAT	CATCAACCAGGTAATTGCCT
23	ABAT	GAAACAGCTGAATATAATTC
24	ABAT	GCTCTTACCTATGGGGACAG
25	ABCA1	GCCTCCGAGCATCTGAGAAC
26	ABCA1	TGTTTCCGTTACCCGACTCC
27	ABCA1	CCTCCCCAGGAGTCGGGTAA
28	ABCA1	AGCTCAGCCGAACAGAGATC
29	ABCA1	TTTGCGCATGTCCTTCATGC
30	ABCA1	TCCTGATCCTGATCTCTGTT
31	ABCA2	GAGTGCTTGGGCCGTGCTAT
32	ABCA2	CTCGGTGGCCAGAAACCCGC
33	ABCA2	GAAGCCCACCATCTCCGTGA
34	ABCA2	TGGGCCGCGCTGGGTCAAAC
35	ABCA2	CAGGGGGATGAAGATCTCGA
36	ABCA2	CTTCCTCCACCACGCGGTCC
37	ABCA3	TCCGTGTGTAACTGAACCGT
38	ABCA3	GCGCGGCTTTCCCTCCGAGA
39	ABCA3	TCATGAAGGAGGCGGCGATG
40	ABCA3	CAACTGCTCGTCCAGCGTGC
41	ABCA3	TCACCAGGTTCTCCGCCATC
42	ABCA3	CCAGGAGTACATGCGCATGA
43	ABCA4	CACCTCGAAGCCGGGCATAA
44	ABCA4	ATGCCACCGTAGCAGGCAAG
45	ABCA4	GCAATTGATGAGCTGCTCAC
46	ABCA4	TGCCGGCACCATTCACTCCC
47	ABCA4	CATTCATGATGGCTGTAGAG
48	ABCA4	GCATCGCCTTGTTGGGGAAA
49	ABCB4	AAAGTCGCCCTCCGCGCTCG
50	ABCB4	GAGACCTGATCCGTGAGCTA
51	ABCB4	TTTAGTTTCGATACTCCGAT
52	ABCB4	CGGCAAAGAACGGAACAGCC
53	ABCB4	ACGAAGACAGTGAAAATGAT
54	ABCB4	CGCGGAGGGCGACTTTGAAC
55	ABCC1	CCGATGGCTCCGACCCGCTC
56	ABCC1	CGGAAAACATCATCAGGTCG
57	ABCC1	CAAGTTCGTGAATGACACGA
58	ABCC1	GCGCCACCGGCATGGCGCTC
59	ABCC1	CCAGCCGAAAGAGAGTTCCA
60	ABCC1	TAGAAGTAGCCCTGCCAGTC
61	ABCC2	GGATTGGTATATCGAACAGC
62	ABCC2	GTATCGAGAGAATCCAGAAT
63	ABCC2	TCCTTACCTGTAAGAGTGTC
64	ABCC2	GGATTCCCTTGGGCTACCTA
65	ABCC2	TAGGTCTTACCCATGTGCCT
66	ABCC2	TTCTCCACGTGTATAAATCC
67	ABCD1	CCTGTCGTTCCGCAGCCGTC
68	ABCD1	CGACGACATGATCCGCTCAA
69	ABCD1	GCGGATCATGTCGTCGTACA
70	ABCD1	GCGCTACATGCACTCGCGTG
71	ABCD1	AAGGATGAGGTTGATCTGCG
72	ABCD1	CCTGGTAGGAGCGCTGTAGC
73	ABCD2	CCTTATTGCACTGTTGACGA
74	ABCD2	TTTCATAGGCGTGGTCTACT
75	ABCD2	CAGCAGTGGACTAATTATGG
76	ABCD2	CATGATGTACCACAAACGTT
77	ABCD2	TAAATTTCGAGCAGTGGTAA
78	ABCD2	TACCACTGCTCGAAATTTAC
79	ABCG1	GTCCACGCTGATGAACATCC
80	ABCG1	ACTGAGACGGACCTGCTGAA
81	ABCG1	ATTTCCGGGAAGTTCAATAG
82	ABCG1	AGAAGCGCTGGGCTTCCGTG
83	ABCG1	GTTCTTGATGCTGGGAACGC
84	ABCG1	TCTGACCACACCTGAGGGCA
85	ABCG2	ACATCTCCAGATAATCCACT
86	ABCG2	GACAGCTTCCAATGACCTGA
87	ABCG2	CGAAGATTTGCCTCCACCTG
88	ABCG2	TATTAGATGTCTTAGCTGCA
89	ABCG2	AGCTGTCGCGGGGAAGCCAT
90	ABCG2	TACAGTGGGATCATGAAACC
91	ABHD15	TTCGTCCTGCCCGTAGCGCC
92	ABHD15	CCGCTGTTCGCGGTGAGCGA
93	ABHD15	CGGGTCGTTGCGGTCCCAGT
94	ABHD15	CCCCACGACGACGGCCCCCA
95	ABHD15	CCGCGGCGATGGAAGATGAC
96	ABHD15	CCTTCGCTCACCGCGAACAG
97	ABO	GATGGTCTACCCCCAGTCAA
98	ABO	GGATCATAGGTCGAAGTGCG
99	ABO	AGCCCCAGAAGTCTAATGCC
100	ABO	TGCAGCATGTCTCGTTGCCA
101	ABO	ACGGTGTCAGCACCTTTGAC
102	ABO	GCAACGAGACATGCTGCAGA
103	ACAA1	GATTCGGGCCATGATTGCCC
104	ACAA1	ATTCACGTCCTTGAGAACCG
105	ACAA1	CACCCCCGACGAGCTTCTCT
106	ACAA1	TGGGGCGGATACCCTCATCC
107	ACAA1	TATCCGCCCCAGCACCACCA
108	ACAA1	AGGGCTGACAGTGAGTGACG
109	ACACA	TGCAATTAGATTCGTTGTCA
110	ACACA	GCAGAATTTGTTACTCGCTT
111	ACACA	TGGCTTGCACCTAGTAAAGC
112	ACACA	GAAGACCTTAAAGCCAATGC
113	ACACA	GATCACTATGTGCCAGTGCC
114	ACACA	CAACAACAACTATGCAAATG
115	ACACB	GATCATTACGTCCCCGTCCC
116	ACACB	GGGTTGGGACCTGTAGCGTC
117	ACACB	CGTTGTCGCCCAGACGCTAC
118	ACACB	TTGCGTGAAAGACGTAGATG
119	ACACB	TACCTGCACGGGGATTCTCT
120	ACACB	CCCTTGTCATAAACATCTTC
121	ACADL	TGTACTCCGCAGCTATTGTC
122	ACADL	CGCGTAGGGACCCTCGGAGA
123	ACADL	CTCACCGCGCGGCGGGCAGC
124	ACADL	TTCTAGACGTTCTTCCCCTC
125	ACADL	GCTGGAAAACAAGGACTGCT
126	ACADL	GCCACTTACTCTGAGTGATG
127	ACADM	GCCAATCGACAACGTGAACC
128	ACADM	TCCCCCTAATTAGAAGAGCC
129	ACADM	TGCTCGTAAATTTGCCAGAG
130	ACADM	ACTGTAGGAGGTCTTGGACT
131	ACADM	GAAAGCTTACCACAGTTCTC
132	ACADM	GGGGTTCAGACTGCTATTGA
133	ACADSB	ATCCACTGTGCTCGTGATAG
134	ACADSB	TTCCTCTATCACGAGCACAG
135	ACADSB	TATTGAGTAGAGCTTCTGAC
136	ACADSB	TCCACATCTTTGATCCATTG
137	ACADSB	TGCACCTTTGGTTTCAACCA
138	ACADSB	ATCTCCCTCTTTATCAGCTC
139	ACADVL	TGTCTAACCGAGCCCTCAAG
140	ACADVL	GCTGGCAGGAACCCGGATAA
141	ACADVL	CGATGACAGCAAAGACGATG
142	ACADVL	CACAGCAGAGGTTCGGATGG
143	ACADVL	ACAGTCCATGTTGGGGGGCC
144	ACADVL	GAGCCCCTTACCCGCCGCCG
145	ACAT1	TGCTCCATCATTCAGTGTAC
146	ACAT1	AATGCCAGTACACTGAATGA
147	ACAT1	TCCTACAAGGCAGGCAGTAT
148	ACAT1	CCCAATACTGCCTGCCTTGT
149	ACAT1	AAGTGCCGCCAGCACAGCCA
150	ACAT1	TGTATCAAAACCCACTTTGA
151	ACAT2	TCGGCGGCGCGGACCATCAT
152	ACAT2	GCCGCCGAGACGATGACCAC
153	ACAT2	TGCCTTGCAGTCCAGTCAAT
154	ACAT2	AGTCTCCTATCCCTATTGAC
155	ACAT2	CAGAGTATACTGTCAGTCAG
156	ACAT2	TGCATTTCACAACTGTCATA
157	ACBD6	GCCATCACCGGCGACAGCGG
158	ACBD6	CAGCTCTCCACCGCTGTCGC
159	ACBD6	CTTACCTGAGGATTCCAACC
160	ACBD6	CGATATATTCCTGCATTGCT
161	ACBD6	CCTTCAAAATCAAAGAAGCT
162	ACBD6	CCCCCATAGCCCTGAGATCG
163	ACE	GAGCATGGCGTAGCTTCGCG
164	ACE	CCCGCTGAAACCGCTGTACG
165	ACE	AGGAGCTGTATGAACCGATC
166	ACE	CCGATGATCCTGCGCAGCTG
167	ACE	CCCTGCTAAGCAACATGAGC
168	ACE	AAGGGCCGTACCTGGGTCCA
169	ACE2	CAAGTGAACTTTGATAGAAC
170	ACE2	ATGAGCACCATCTACAGTAC
171	ACE2	TGCTGCTCAGTCCACCATTG
172	ACE2	TCAAGTAATAAGCATTCTTG
173	ACE2	CACAGTCAAGCTTCAGCTGC
174	ACE2	TGTGGACTGTTCCTTTAAAA
175	ACER2	TATCGCCGAGTTCTACAACA
176	ACER2	CCGCACCGTGTTGTAGAACT
177	ACER2	CTACTTAATCTGGACTCTTT
178	ACER2	CCATGCAACCCTTAGTTTCT
179	ACER2	GCATCTGACCCAAGAAACTA
180	ACER2	ACGAAACAAGCACATGCAGA
181	ACHE	CCCAGCGACTGATGCGATAC
182	ACHE	CCACAATGTCGTGTGCCCCG
183	ACHE	GGCTCAGCAGTACGTTAGTC
184	ACHE	CCCACAATGGCCCCCGTACA
185	ACHE	GGCCGCAGACACGCTCGACG
186	ACHE	GTTCGACCACTACAGCAAGC
187	ACLY	GACCAGCTGATCAAACGTCG
188	ACLY	GAGAGCAATTCGAGATTACC
189	ACLY	TTCCACGACGTTTGATCAGC
190	ACLY	ACCTACCGATGTGCTCCCGC
191	ACLY	AACTTCCTCCTCAACGCCAG
192	ACLY	TTGTGACTTCGTGCTCCTTC
193	ACO1	AATGGTGAGCACGATGTCAG
194	ACO1	ATGACACGAGCAGGCTTAAA
195	ACO1	CGCACACCTTGCTGAGCCAT
196	ACO1	AGAAGAACTCTGATCGAAAA
197	ACO1	TGATCTATTACAAGATCAGC
198	ACO1	ACCTTCTGTTGAAATCAACC
199	ACOT1	AGTAGCGCTCGTGCCGCACC
200	ACOT1	CGCTACCGCGCCGACACCCT
201	ACOT1	TGGGGGAACCTTACGCTACA
202	ACOT1	GGTCTCGCCCTTGTAGCGTA
203	ACOT1	CCGAACATGTCCACAATGCC
204	ACOT1	CTACTTGCTCAGTCATCCTG
205	ACOT11	ACTGTCGTTCCCCGCACGTA
206	ACOT11	CTTACCGGACAGGCAAGCCG
207	ACOT11	CATAGACAAGGCGCATGCGC
208	ACOT11	AGCTGAAGCAGATCACGCCG
209	ACOT11	CAAGGCCTTGGCCACCTTCG
210	ACOT11	TCCTCTCCAGGTGGGCATCC
211	ACOT12	ATGACCACCTCGCCGGGCGC
212	ACOT12	GCTCAGCTCGCCGCGCGCAG
213	ACOT12	TAGAGCATTCAGCACAAGCA
214	ACOT12	AAACTGTATGTCATCCACTG
215	ACOT12	TTTGAAGCTGAGAAACATGC
216	ACOT12	CGTGCGCCGGCTGGATGGCT
217	ACOT2	GGTACAGCCGGGACGCTCGA
218	ACOT2	GGAACTGCGCCGAACTCTTC
219	ACOT2	TGGGGGAACCTTACACTACA
220	ACOT2	GGTCTCGCCCTTGTAGTGTA
221	ACOT2	CCGAACATGTCCACAATCCC
222	ACOT2	CTACTTGCTCAGTCATCCCG
223	ACOX1	CACTCGCAGCCAGCGTTATG
224	ACOX1	ATCGTACCTATTCGTGAAAT
225	ACOX1	TTCACGAATAGGTACGATAA
226	ACOX1	CACGTATGACCCTGAAACCC
227	ACOX1	TCCTTAGGAACTCACCTTCG
228	ACOX1	TGACAGCCACCTCATAACGC
229	ACP6	GGAGTCCACCCGTTGTTTGC
230	ACP6	ACGAACCTTCTTTCTGACAC
231	ACP6	CTTTAGGGGGGCATGTTTGC
232	ACP6	CTTCATCCTCCTGGACAACG
233	ACP6	CATTTGCTGCATGCCCACCT
234	ACP6	CAGACTGCCTCTTTACAGCC
235	ACSBG1	CTGTCCACAGGTCGTAGATC
236	ACSBG1	CCGCCCAGATCTACGACCTG
237	ACSBG1	TGTGTGCTAGTCTACACTTC
238	ACSBG1	TTGACTCAGCATCACGCCCT
239	ACSBG1	ATCACGACTGCCTTTAGATG
240	ACSBG1	AGAACCTCCTCCAAACAAGA
241	ACSBG2	TCCGACAAGCCTCATAGTAC
242	ACSBG2	CGAGAGTCAGTCAACCGATT
243	ACSBG2	ATGACCTTACCCGGCTAGGA
244	ACSBG2	CTGGGTTTGGAGCGTTTCCA
245	ACSBG2	GGAACCCCAAAGACTCAAGA
246	ACSBG2	TTAGCTCCTTCTTGAGTCTT
247	ACSL1	TCTTCCGACCAACACGCTTA
248	ACSL1	ACTTGACAGCGACGAGCCCT
249	ACSL1	CTCGTCGCTGTCAAGTAGTG
250	ACSL1	GGGTCTCGTGGCGTACCAGA
251	ACSL1	GGTTTCCGAGAGCCTAAACA
252	ACSL1	AACCAGACCAACCCTATGAA
253	ACSL4	AATCGCAGAGTGAATAACTT
254	ACSL4	TCATGGGCTAAATGAATCTG
255	ACSL4	GATTACCAGTGTTGAACTTC
256	ACSL4	AGGAAAGTTGTACTTAAAGC
257	ACSL4	CTGTGAATCTCAAATCCTTC
258	ACSL4	CATGCAATCAGTAGAAGAGT
259	ACSL5	CAGACACAGCGAGTCCTCTT
260	ACSL5	GTCAGGATGCAGATCAACGC
261	ACSL5	TTTAGACAATGGGCCCTGCT
262	ACSL5	CAAAGAGGACTCGCTGTGTC
263	ACSL5	AGAAGAGGTAAGACGGGTTG
264	ACSL5	TTTGTAAGATAGCCATCTGT
265	ACSL6	CGGCGATCTGTGATTGGGTC
266	ACSL6	ATGTACCAGGTGTTCCGCCG
267	ACSL6	ATCCGCTACATCATCAATAC
268	ACSL6	GGCCTGCTACACATATTCCA
269	ACSL6	AGCCTAAGCAGCCTTACCAG
270	ACSL6	CCTCCTGGTAGGACAGCCAC
271	ACSM1	CAATCCATCCTGAGTCCGAC
272	ACSM1	GTCGGACTCAGGATGGATTG
273	ACSM1	AACGTCTTCACACAGACCTG
274	ACSM1	ACAGGTCTGTGTGAAGACGT
275	ACSM1	AGGGTTGTAAGGCCAACCCA
276	ACSM1	CAAGGTCTTTGACTTAACAC
277	ACSM2A	GTGCATGCTCCTAATGCCCA
278	ACSM2A	ACAGGCTCCCGAGAGGACGT
279	ACSM2A	GAACATCTTGTGCTCACTTA
280	ACSM2A	AACGTCCTCTCGGGAGCCTG
281	ACSM2A	TGTCTGAGAAAAGCTGTGAT
282	ACSM2A	AGTAGCTTAATTCTCAGAGA
283	ACSM2B	ACAGGCTCCCGAGAGGATGT
284	ACSM2B	TGTCTGAGAAAAGCTGCGAT
285	ACSM2B	AACATCCTCTCGGGAGCCTG
286	ACSM2B	TTAGGTCTCATCTTTATGCC
287	ACSM2B	ATCCACCACTCATCACTGTG
288	ACSM2B	AGCTTACCCAGCATCCATCT
289	ACSM3	GATGCAACAGCGTCTACTGC
290	ACSM3	TGATGCTAGCTCGTGTCACC
291	ACSM3	TTACCCGATCTCCTCTTTGT
292	ACSM3	TTACTAACCTGTTCGCAGAC
293	ACSM3	GTTCTCTGATACAATCAGCT
294	ACSM3	GGCATGACGTAGCATCTTCC
295	ACSM5	TGACCGAATCTGACATCTTC
296	ACSM5	TCTTACATTCAGGATAACTT
297	ACSM5	CGTACAGCTCCACACCAGTC
298	ACSM5	GAGAAGTGGAAACACCAGAC
299	ACSM5	GCTGTGTCCCAACCATCTTT
300	ACSM5	CTGCACAAGCAGCCGAAAGA
301	ACSM6	CAGTCTGAAACTCCGGACCA
302	ACSM6	AACTGCTTGGACTAGGCACC
303	ACSM6	AAACTCCGGACCAAGGAGAA
304	ACSM6	CCGATTTCAACCCTTCTCCT
305	ACSM6	TCTGAGAAACTGCTTGGACT
306	ACSM6	TTTTTGGTTTGGATAGCAGC
307	ACY3	GGGGAAGTCCACGACGCCCA
308	ACY3	CTATAGACCCGTGGGCGTCG
309	ACY3	GGCAACGCCCTTCTCATAGT
310	ACY3	TCTTCCTGTACCAGCGGTCT
311	ACY3	GTCACCTCATATGGGTCGTC
312	ACY3	GGTGCATGGCAAAGACTTCG
313	ACYP1	CAGGAACTTACCTGCATAAC
314	ACYP1	CACATACCTGAGTATGCTTA
315	ACYP1	TTTCATAATCCACTGATATC
316	ACYP1	AGCTTTGCTACCAGTTATGC
317	ACYP1	AGGAAACACCCTGATATCAG
318	ACYP1	GTTTTTCCGTAAGCATACTC
319	ADAMTS13	TGCAGGCGGCATCCTACACC
320	ADAMTS13	CATAGCGCTCTGTGTCCTCC
321	ADAMTS13	AAGTAAGAAGACACGGCCTG
322	ADAMTS13	TCAGAATGACCATCTTCACC
323	ADAMTS13	GTGTCTTCTTACTTGAGCCC
324	ADAMTS13	GGTCATTCTGACAGAGCCTG
325	ADH1A	TCACCTTAATACGAACTTCA
326	ADH1A	CCATGGTACCACTAACCACG
327	ADH1A	CTGTGGCACAGATGACCACG
328	ADH1A	AGAATCAACATGAGCACAGC
329	ADH1A	GGTGGAGGTTGCACCTCCTA
330	ADH1A	ACTCTGTAGATGGTGGCTGT
331	ADH4	AGACTTACATAAACCGATCC
332	ADH4	CTAGCTTTCCCAGTGATCGT
333	ADH4	GGAGTGACCAACGTCAAACC
334	ADH4	AAGACAGCACAAGTCGAACC
335	ADH4	CTTCAACCTCTTCAATGCAA
336	ADH4	TTCCCACACAAATTTGTGAG
337	ADHFE1	AGGATCAATCAGTCCCAGTG
338	ADHFE1	CGACCACTCGGGCAGGCATG
339	ADHFE1	TTACAATGTGGATCACCCAC
340	ADHFE1	GGAATGTCTTACCCAATTTC
341	ADHFE1	GCTGTTTCAAATATTAGATA
342	ADHFE1	GCAGCAGTTACAAAGGAAGT
343	ADIPOQ	CCAGGGCATCCGGGCCATAA
344	ADIPOQ	ATCGGTGAAACCGGAGTACC
345	ADIPOQ	TAGGCAAAGTAGTACAGCCC
346	ADIPOQ	GCCCGCCATCCAACCTGTGC
347	ADIPOQ	GGGCGACCAAGTCTGGCTCC
348	ADIPOQ	ATACCGCTCAGCATTCAGTG
349	ADM	CGACGCGACATCCAACCGAG
350	ADM	TCCTAGGCGCTGACACCGCT
351	ADM	ACAAGGACAACGTCGCCCCC
352	ADM	TCTGGCGGTAGCGCTTGACT
353	ADM	GGCGTAGTTACCTGTCTTCG
354	ADM	GGCCGAATAAGGGTCTGGGC
355	ADRA1D	ATACCGCAGAAGCGCTCGTC
356	ADRA1D	TGCGCGCGACCACGTACACG
357	ADRA1D	CTGTCGCACAAGATCCGCGC
358	ADRA1D	ACCTTGAAGACGCCCTCCGA
359	ADRA1D	CCCCCTGACGAGCGCTTCTG
360	ADRA1D	GCCGCGCCTTCTGCGACGTA
361	ADRB3	TTACCTACCCGTCGAGCCGT
362	ADRB3	GTGACCAACCCGCTGCGTTA
363	ADRB3	CAACGTGTTCGTGACTTCGC
364	ADRB3	CGGCCCCTACGCGCCACCAC
365	ADRB3	TGATGCTCTTCGTCTACGCG
366	ADRB3	CAGCGAAGTCACGAACACGT
367	AEBP1	GCTGACCGACGACGAGATCG
368	AEBP1	GAACTCCTCGATCTCGTCGT
369	AEBP1	GGGCGCCCCTCTCAAATAAC
370	AEBP1	CCACCAAGAAGCCCCCGTCA
371	AEBP1	GTTTCTGAGGGAGCCAGAAT
372	AEBP1	GGTGCTCCCGTGCCTCCACA
373	AFP	AACTTATCTCTGCAGTACAT
374	AFP	TGAAGACTGTTCATCTCCAG
375	AFP	TTCAGGGTGTTTAGAAAACC
376	AFP	ACTAGCAACCATGAAGTGGG
377	AFP	AATTGATTCCACCCACTTCA
378	AFP	TTGCTTTCCAGCTTCCATAT
379	AGMO	GCTTTAACGTCAATCTCAGC
380	AGMO	TTGACGTTAAAGCATCATCC
381	AGMO	AAAACAACATGCGAAATCCC
382	AGMO	CTTCAGAACTATGATGTGTT
383	AGMO	TTACCCAGGAAGTATATATC
384	AGMO	TGTTTGGAATGAAGTTTCAC
385	AGO2	TAACGCCTGCAAGCTCACGC
386	AGO2	GCGTTACACGATGCACTTTC
387	AGO2	GCCACCATGTACTCGGGAGC
388	AGO2	TCACAAACAAACTCGATTAC
389	AGO2	ACCCTTTGGGAATCTGTCAG
390	AGO2	GGGGCCGGCTCCCGAGTACA
391	AGPAT1	CTCGACGTTGCGTCCTCGCA
392	AGPAT1	TTGCCAAGCGCGAGCTACTG
393	AGPAT1	TCCCGTACAGGTATTTGATG
394	AGPAT1	CAGGAGTCATCTTCATCGAC
395	AGPAT1	ATCCCTGTGTGTGCCGTGCG
396	AGPAT1	CGCCTTCCATCTTGCAGTGC
397	AGPAT2	GCGATCTGCACGCAGCGCTC
398	AGPAT2	TGGCAGGTGTCCACGAGCGC
399	AGPAT2	ATTGTCGTTGCGAGTACCCT
400	AGPAT2	GAGGGTACTCGCAACGACAA
401	AGPAT2	TCCCCTGCAGCATCATCGGC
402	AGPAT2	GCTGCGTGCAGATCGCCAAG
403	AGRN	GAGGCGTCCGACCCACACAC
404	AGRN	CCTTGTTGCCGCCGTCCAGC
405	AGRN	ATGTCCCGCCGGCTCCGGGC
406	AGRN	TCCGCAGGGTGATCCGCATG
407	AGRN	TCGCCTGCGCCATGGCCGGC
408	AGRN	GCAACGAATGCGAGCTGCAG
409	AGTR1	CTACAAGCATTGTGCGTCGA
410	AGTR1	TCTCAGCATTGATCGATACC
411	AGTR1	TCAGGCCCAGCCCTATCGGG
412	AGTR1	GTAGAAACACACTAGCGTAC
413	AGTR1	ACACAGCTATGGAATACCGC
414	AGTR1	TCATTGGGTGAACAATAGCC
415	AGXT	TCCTGGTCTGGAACACGTAC
416	AGXT	TATGCGCTCCCCGATGTCCA
417	AGXT	CCGAGTGCACCCGATGACCA
418	AGXT	CAACCTGCCTCCTCGCATCA
419	AGXT	CATGAGCAAGGATATGTACC
420	AGXT	TGGAGGCCACTACACACTGC
421	AGXT2	AGACGGTGCTTGTATGCCAC
422	AGXT2	TATGTTGTTTGAGTGCGCCC
423	AGXT2	AGGATACTCACGGGTGGCAA
424	AGXT2	CCTTGGCTACAACCGTGTCC
425	AGXT2	AAAAGCAGCTCGGCCGCCTG
426	AGXT2	TGGCTCAGAAGCCAATGAGC
427	AHRR	CCCGCGTACGTGCACTCCCC
428	AHRR	TTATGCATCAGCAACGATCG
429	AHRR	GGGAGTGCACGTACGCGGGC
430	AHRR	GTCTCTTAATGGCTTTGCTC
431	AHRR	GCCGAGGACGATGATCCCGC
432	AHRR	GGATACTTTACTGTTTCTGC
433	AHSG	GGTTGTCTATAAATCAGCCC
434	AHSG	CTCACGCTGCATCTTGCCAC
435	AHSG	ACACCTTTACTTCATCAATC
436	AHSG	TGAGATTGAAATAGACACCC
437	AHSG	GCAAAATGTGATTCCAGTCC
438	AHSG	TTCCAGCTGTTGAAACTAGA
439	AK3	CATCCAACAGCCAGCTATAC
440	AK3	AGATGATGTCATGACTCGGC
441	AK3	AACAACGCCTTACTGCTCGC
442	AK3	TAGGGCATTGATGACCTGAC
443	AK3	AAACTCACTGGTAATATTCC
444	AK3	TGAATTCAATGTTATAGACT
445	AK4	TAGGGTATTGATGACGTCAC
446	AK4	TATATTCTTACATGTACATG
447	AK4	CACTTGTATAATTCAATGAC
448	AK4	TTTAATAGAAGTTGGTGAGA
449	AK4	CACCATCAAGGAGCCAGTGC
450	AK4	AGGTTATATACCCTTCCGCT
451	AKR1B1	TCAGGTCGCTGAGTGTCTTC
452	AKR1B1	TGGGCTCACAGGTCCTGATC
453	AKR1B1	TCCCATACCTTAAAGCCAGT
454	AKR1B1	CGCCCACGTGTCCAGAATGT
455	AKR1B1	GGAGCTCTTCATCGTCAGCA
456	AKR1B1	GACGTCAATGGCCACCTTCA
457	AKR1B10	TGGCCATTGATGCAGGATAT
458	AKR1B10	CGGTGGAAAAGCAACGTTCT
459	AKR1B10	GTGCCGATATCCTGCATCAA
460	AKR1B10	TCTTAAACCTTGAATCCCTG
461	AKR1B10	TCTTTGAGAGACCCCTTGTG
462	AKR1B10	CATTACCTTTATCATCTTTG
463	AKR1C1	GCCAGCTTCAATTGCCAATT
464	AKR1C1	ACCAAATTGGCAATTGAAGC
465	AKR1C1	CTTATTACCATGGTTCTTCT
466	AKR1C1	GATCCCACCGAGAAGAACCA
467	AKR1C1	CTGCCTACCTTTACAGACAC
468	AKR1C1	CAATTCCCATCGACCAGAGT
469	AKR1C2	GGCTTCTATTGCCAATTTGA
470	AKR1C2	ATTACCATGGTTCTTCTCGA
471	AKR1C2	GTCAAATTGGCAATAGAAGC
472	AKR1C2	GATCCCATCGAGAAGAACCA
473	AKR1C2	AGGAATTAGGAGTTATGTTT
474	AKR1C2	CAATTCCCATCGACCAGAGT
475	AKR1C3	GGTTCCGAGAAGTAAAGCTT
476	AKR1C3	CAACTCTGGTCGATGAAAAG
477	AKR1C3	CTGCATACCTTTAGAGACAT
478	AKR1C3	GTTGAAGTTTGACACCCCAA
479	AKR1C3	CTTTCACCAACAGATGAAAA
480	AKR1C3	ACCTCCAAAGCTTTACTTCT
481	AKR1C4	AAAAGTAATATTCGACACAG
482	AKR1C4	GCCAGCTTCTATTGCTAATT
483	AKR1C4	TTCCCTACCTTGAGAGCCAT
484	AKR1C4	TCCGAGGAACAGAGCTGTAG
485	AKR1C4	CCAGGTCATGGAGAAGTGTA
486	AKR1C4	CACTTTCTTTCAACCACAGA
487	AKR1D1	AACCTTCACCGATGTTGCAC
488	AKR1D1	TGTAGGCCCCATCAATATGT
489	AKR1D1	TTACATCATTGAAGTACCCA
490	AKR1D1	TGAACTCACCTTAAAGGCCA
491	AKR1D1	ATATACCCTAGAGATGAGAA
492	AKR1D1	CATTTGCCATTCTCATCTCT
493	AKR7A3	CCCAAACAGTGGAATGGCCT
494	AKR7A3	ATACCTGGGCAGAGATGTAC
495	AKR7A3	GCCTCTCCAACTATGCAGCC
496	AKR7A3	TGCTGTGGTCTGGCATATGC
497	AKR7A3	GCATGTACAATGCCATCACC
498	AKR7A3	ATTCCTGTACATCTCTGCCC
499	AKR7L	CGGACTGGCCGTCGCTGTAC
500	AKR7L	CTGGCCGTCGCTGTACAGGA
501	AKR7L	GGCGCGCGTGACTGCGGCGC
502	AKR7L	CGCGTGACTGCGGCGCTGGT
503	AKR7L	CGCAGTCACGCGCGCCTTCC
504	AKR7L	CAGGAAGGCGCGCGTGACTG
505	ALAS1	GTGGTTAGTGTGAAAACCGA
506	ALAS1	GTCATTGGCCACAAAGCACG
507	ALAS1	ATAACTGCCCCACACACCCG
508	ALAS1	AAGTTCTTCAGCAGTCCACT
509	ALAS1	TACCTGGCATCATCTTAGCC
510	ALAS1	GATGGCACACAGCTTCCGTC
511	ALB	TGCTCATCGGTTTAAAGATT
512	ALB	CGATGAATTTAAACCTCTTG
513	ALB	AATGTGATGTTATAAGCCTA
514	ALB	GCTGCAAGTCAAGCTGCCTT
515	ALB	CTGCTGAAGATACTGAGCAA
516	ALB	CCCTTGCCCAGACAAGAGTG
517	ALDH1A2	AAAACCTTTCGATATTACGC
518	ALDH1A2	CCAGCCTGCGTAATATCGAA
519	ALDH1A2	ACCACTCAGTGCACTCTACA
520	ALDH1A2	CCCATGTAGAGTGCACTGAG
521	ALDH1A2	GATCTGTCCACACACTCCAA
522	ALDH1A2	TTTACAAGACATGAACCCAT
523	ALDH1A3	CGTCCCGGAGCAATCTGAAG
524	ALDH1A3	AGCGTCCGCACACACGATGC
525	ALDH1A3	CATATTTGCTCCCGAGTTGA
526	ALDH1A3	TACTCACGGCCAAGGTGGCG
527	ALDH1A3	CGCTCAGCCCGACGTGGACA
528	ALDH1A3	CTACATGTAACCCTTCAACT
529	ALDH1B1	GGTAGGGTTGACCGTCGGGA
530	ALDH1B1	GAGCAGTTTGAACGAGTCCT
531	ALDH1B1	CGAAACGCTCTCCGCCACAG
532	ALDH1B1	GTGAACATCATCACGGGGTA
533	ALDH1B1	CGGCCCGATCCACATCAGCC
534	ALDH1B1	GTGATGATGTTCACCACCCC
535	ALDH1L1	TGAACACACCCACCACTTCG
536	ALDH1L1	AAGGAGGGCCACGAAGTGGT
537	ALDH1L1	GGAGACGCTTTGCCCATCCC
538	ALDH1L1	CCAGGGGTGGTCACCAAAGC
539	ALDH1L1	GCTGGTGAAGAATATTCAGC
540	ALDH1L1	TGCCCCCTTAAAGAAGTTCG
541	ALDH1L2	CTATAGCCACCTCCGCAAAG
542	ALDH1L2	AAGTGCATCCACTGTATCAT
543	ALDH1L2	CTGTGAACACCCCTACTACT
544	ALDH1L2	GCGCTCCGGCGCTTCTCCAC
545	ALDH1L2	TCCTCTCCAGCATGCTGCGG
546	ALDH1L2	ACCATGGCCTTGATTCCTTC
547	ALDH2	CCCGCTCGATCAGATCGGCC
548	ALDH2	GCCTGGCCGATCTGATCGAG
549	ALDH2	CCCACCGTCAATCCGTCCAC
550	ALDH2	GCTGAAGAAGTCTCCGTCAA
551	ALDH2	CTACACACGCCATGAACCTG
552	ALDH2	GCCCATACCGGAGACATTTG
553	ALDH3A1	GTTCGACCATATCCTGTACA
554	ALDH3A1	AGTTCCAGGTGCCAATGACG
555	ALDH3A1	GGGACACCCCCATTGATTAC
556	ALDH3A1	CTACATCCACTCGGAGCCAC
557	ALDH3A1	TACCATCATCCCCCAGTACC
558	ALDH3A1	CATGTTCTCACTCAGCTCCG
559	ALDH3B1	TGGCCCGTGATTAGATAGTT
560	ALDH3B1	CCTTCCACGCGGGGCGCACG
561	ALDH3B1	CTATCCGCTGAACCTGACGC
562	ALDH3B1	GCAGCTTCTGCACGACGCAC
563	ALDH3B1	AGTTCCAGGGCGCAATGATG
564	ALDH3B1	CCACCCTAACTATCTAATCA
565	ALDH4A1	GCCCGTCTTAGCCTTCACGC
566	ALDH4A1	TGAGCGAGATGCCCTGCAAA
567	ALDH4A1	TCAGCATGTCTGCCGCCTTC
568	ALDH4A1	ATCTGGGCCCGGTCTGCAAT
569	ALDH4A1	GATGGAAGCCATCCCATGCG
570	ALDH4A1	GGATGAGGAGGTGTGGACGT
571	ALDH5A1	GAGGAAGCCCGCCGTGTTTA
572	ALDH5A1	GAGAAGGGCGTGTCTTCGGC
573	ALDH5A1	GATGACTGCAGCCACGCCTA
574	ALDH5A1	CTCTTTATAGCTTGCAAGCC
575	ALDH5A1	AGACACGCCCTTCTCCGCCC
576	ALDH5A1	CTGTTCTCGAAAGAATGCCA
577	ALDH6A1	GAGAGCCATGGCGGCGCTAT
578	ALDH6A1	CGCCGCCAATAGCGCCGCCA
579	ALDH6A1	CCAACTGTAAAGCTCTTCAT
580	ALDH6A1	CCAATGAAGAGCTTTACAGT
581	ALDH6A1	TGCTGAATACCAGGTGGGAC
582	ALDH6A1	TGCCTCACAGGTTTCTTCCA
583	ALDH8A1	TCAGGACCCGTGAGCGCTCC
584	ALDH8A1	TCTGCGTGCACTCTGACGTG
585	ALDH8A1	CAGCACTCACCGACTCCCAC
586	ALDH8A1	TTCTCTGGCGGCCTTGACCG
587	ALDH8A1	CTCCCGGTGAAGGAGATCAG
588	ALDH8A1	GTGCCCCTGATCTCCTTCAC
589	ALDH9A1	GTATAACCAAACGATCCACC
590	ALDH9A1	GGTTTATGCAGGTAATGCCA
591	ALDH9A1	AGTGAGGCTGGTGTACCTCC
592	ALDH9A1	TCGGCTCCAGCATTAGCCTG
593	ALDH9A1	AAACCTGTTACCTTGGAACT
594	ALDH9A1	TACATACCTGGCCTTGTGTG
595	ALDOA	TGTGCGGCGCAGCGCTGTGA
596	ALDOA	ACGGAGCTGACTTCGCCAAG
597	ALDOA	CCTTGCCAGGTGCCACGATG
598	ALDOA	CTTCAGCACACAACGCCACT
599	ALDOA	CCAACAGGTAGACAAGGGCG
600	ALDOA	GGTCAGTGCTGGATATTGGT
601	ALDOB	GGTACCTATTGTTGAACCAG
602	ALDOB	TCCATCCAGCCTCGCTATCC
603	ALDOB	TATCCACAGTTAGACCAAGG
604	ALDOB	ATTACCTCTGGTTCAACAAT
605	ALDOB	TAGCGAGGCTGGATGGACAC
606	ALDOB	AATATCCTTACCTTGAATGG
607	ALDOC	GAACCGCCGGCTGTACCGCC
608	ALDOC	CCACGACGATGCCCTTATCC
609	ALDOC	CACGTTGGCGTTCTCCAGAA
610	ALDOC	TCCCATCAAGTATACCCCAG
611	ALDOC	CTCCTCTGGGGTATACTTGA
612	ALDOC	TTTCAGCACACAGCGCCACT
613	ALOX15	GTTGGAACCGGCATAGAGCG
614	ALOX15	ACCTCCTTAAGGACGACGCC
615	ALOX15	CTATGCCGGTTCCAACAACC
616	ALOX15	TGTCCTTCTAGGCCGCACTG
617	ALOX15	TGGAAGTACCGGAGTATCTG
618	ALOX15	TGTTTCTGGAACAGGCCCTG
619	ALOX15B	GGTTCCAGCTGACACCGCCG
620	ALOX15B	GCCAGCCTGTAGATAAAAGT
621	ALOX15B	AAGAGGAGGTGGCCGCCCCG
622	ALOX15B	AGGTGGAAGGCTTACAACCC
623	ALOX15B	GACTCCTCCAGAGCCCCTTG
624	ALOX15B	TGTGCTCCAGCAACAGCGCC
625	AMACR	GTCCTGTAAGTCGTATAGAA
626	AMACR	CACCTTTCTATACGACTTAC
627	AMACR	GACCCTTGCCAGTGCGTGTG
628	AMACR	TGGCCACGATATCAACTATT
629	AMACR	GTATGCCCCGCTGAATCTCC
630	AMACR	AAGCCAAATAGTTGATATCG
631	AMBN	AGGCTCAAACTAGCCATACC
632	AMBN	GATACTGATCCTATGCCTCC
633	AMBN	TATGGCTAGTTTGAGCCTTG
634	AMBN	TTGATAGACAATGAGACAGT
635	AMBN	GCACTGCAAAACTCATTTCC
636	AMBN	GAGATTAAACACACTTTCTC
637	AMDHD2	CAATGTCCGCATCGTGACGC
638	AMDHD2	CCCGCAGTCCCGCCGCTCGT
639	AMDHD2	TCAGCGCCCGGATCACTTCG
640	AMDHD2	GGGTTCGGGGGTTGCCCTCG
641	AMDHD2	GATCTGCACGTCGATGAATC
642	AMDHD2	CGCCGTGCGACAGGATCCTC
643	AMN	TGCGACGTCGAAGTCCGTGT
644	AMN	ACTTCGACGTCGCAGCCAAC
645	AMN	CCGAGGCGAGATGGGCGTCC
646	AMN	CGGCCTTACCATGTCTGAGA
647	AMN	AGGTCACGCCGTCTCAGACA
648	AMN	CGCAGAGCTGCAGCCACAGC
649	ANGPTL3	AGACTTTGTCCATAAGACGA
650	ANGPTL3	CAAAGACCTTCTCCAGACCG
651	ANGPTL3	GTCTACTGTGATGTTATATC
652	ANGPTL3	TAAGACCATGTCCCAACTGA
653	ANGPTL3	TGTACCACCATTTATAACAG
654	ANGPTL3	TTGTTTATATTGGTCTTCCA
655	ANGPTL4	ATCCCCAAACCCCGCCTTGT
656	ANGPTL4	GTGAACTGCAAGATGACCTC
657	ANGPTL4	TTTGCAGATGCTGAATTCGC
658	ANGPTL4	CCAAGCCTGCCCGAAGAAAG
659	ANGPTL4	AACAGCTCCTGGCAATCCCT
660	ANGPTL4	AGGCGGCTGACATTGTGAGC
661	ANKRD23	CAAGTCTCGCGCGTCCACTG
662	ANKRD23	TCCACCGCACCGCCTTGCAC
663	ANKRD23	TGAGACACAGAGTCCCCCCC
664	ANKRD23	CTCCCACTCACCTTAACCAG
665	ANKRD23	ACTGAACCAGCCGCAGTCCC
666	ANKRD23	CTGTCAAGTACTTGTCAATC
667	AOAH	AGAATAGAGGCGCCACCGTA
668	AOAH	CACAGGTGTGCCCATTCGAG
669	AOAH	CGCAGATATGAATGCTGATG
670	AOAH	CTTGTCAATGACTAAATAGC
671	AOAH	TACACACTCACCTTGGGAAG
672	AOAH	TATTTAGTCATTGACAAGTT
673	AOC1	GATCCAGCGCTGGACGTAGT
674	AOC1	GGTGCACTACCGCGTAGACC
675	AOC1	CGGAGAGCGCATTGCCTATG
676	AOC1	GCCCCAACTACGTCCAGCGC
677	AOC1	GCAGGCGGTACGTGCGCTTG
678	AOC1	TCTACCACCAGAACGACCCC
679	AOC3	AGCAATGACGACCCGCTATG
680	AOC3	TACACCACGCCCCTGACCCG
681	AOC3	GGTGGCGCTTCCCACGAGGA
682	AOC3	ATTGAAAACGCTGCTGCTAC
683	AOC3	CTCCAGCAAAGCTGAGCATC
684	AOC3	CCAGCTGACCTTTCCAGCAA
685	AOX1	CCTCTTCCAGTTCGACTCAC
686	AOX1	TGCACGGTACCTTATCCTCT
687	AOX1	GCTGCCGTCACCACAGTAGA
688	AOX1	CACCTGAACAGGATGAATTC
689	AOX1	ATACGCTTCTTCCTCAAATA
690	AOX1	CAATGCTGTTGCCTTATTTG
691	APCS	TGTAAACTTGATCACACCGC
692	APCS	ACTATAGGCTCGAAAACACA
693	APCS	ATATGAACAAGCCGCTGCTT
694	APCS	CTCCTTACCTGTGTGAGCAA
695	APCS	GTAGCTCATTATCCCTGCCT
696	APCS	AGCTCAGCCCAAGATTGTCC
697	APOA1	CTGGCGCAGCTCGTCGCTGT
698	APOA1	GGCGTGGTACTCGGCCAGTC
699	APOA1	GCTGCCAGAAATGCCGAGCC
700	APOA1	CAGGTCCTTCACTCGATCCC
701	APOA1	CCTACCCGTCAGGAAGAGCA
702	APOA1	CTTGGCCGTGCTCTTCCTGA
703	APOA1BP	TAAGTTGGTCCACGCTGAAC
704	APOA1BP	TAACGAATACCAGTTCAGCG
705	APOA1BP	ACCTGAGGGAATGTCGATGC
706	APOA1BP	ATACAGTTCATCAATCGTCA
707	APOA1BP	CCTCTGCGGGCATTTCCCCA
708	APOA1BP	CAAGCCCCTCTTCACTGCAT
709	APOA5	CTTCACTCGCGCCATCGACC
710	APOA5	GCGCCTCAGTCGCTGCGTGC
711	APOA5	CGCGAGCCATCTTCTGCTGA
712	APOA5	CCCAGAAGCCTTTCCGTGCC
713	APOA5	AGAGCAGGTAATGGCAAGCA
714	APOA5	TGCCGTGCTCACCTGGGCTC
715	APOB	CGACCCGATTCAAGCACCTC
716	APOB	CTGATTCAAGAAGTGCCACC
717	APOB	AGCTGGCGATGGACCCGCCG
718	APOB	ATGCCTTACTTGGACAGACC
719	APOB	CGCCAGCAGCGCCAGCAGCG
720	APOB	TCTTACAGAAGAGGAAATGC
721	APOC1	TGGAGACGTCTGGGGTCCCC
722	APOC1	AAACTCCTTCAGCTTATCCA
723	APOC1	AAACTCAAGATTGACTCATG
724	APOC1	AGAGACATTTCAGAAAGTGA
725	APOC1	CGATCGACAGAACCACCACC
726	APOC1	GAGGCTCTTCCTGTCGCTCC
727	APOC3	GGTCAGACCAACTTCAGCCG
728	APOC3	TTTAGGGGCTGGGTGACCGA
729	APOC3	GCACGCCACCAAGACCGCCA
730	APOC3	GAGCAGCGTGCAGGAGTCCC
731	APOC3	AGTGCTTACGGGCAGAGGCC
732	APOC3	ACTCCTTGTTGTTGCCCTCC
733	APOD	AGAACCTGGTTACGAGAGCT
734	APOD	TGCAGGTACAGGAATACACG
735	APOD	CTCTGCAGTATCTCGGAAGA
736	APOD	GTCCCTCTGCCGCACCGAAG
737	APOD	GATGCAGCGTCCATTCTCAA
738	APOD	GGAACTGTGAATCAAATCGA
739	APOF	ACAGCTACAGCTCTACCGCC
740	APOF	GCACTGATCGCTAGACCCAT
741	APOF	TTCTCAATGACTGGACTGTG
742	APOF	AGTGGGAACCTTCTACAACC
743	APOF	GGCCCCTCTACCCAAGTTCT
744	APOF	TAGTAAGTTCAGCTCCCTAC
745	APOH	TTCAAAAGTCGTATAGCGTA
746	APOH	TCCGTCCTGCAATAGCAACA
747	APOH	GATTACGTATTCCTGCAAGC
748	APOH	GAATACGTAATCTCTTCTCC
749	APOH	CTCGAGAACAAGATGAGCAC
750	APOH	ACAAGAAAAACTGATCGTGT
751	APOL1	GTGCAACAAAACGTTCCAAG
752	APOL1	ACTCCTGCTGACTGATAATG
753	APOL1	AGCAGCCACGAATCCGTTCC
754	APOL1	GATCCTCAAAGTAAGCCCCT
755	APOL1	GCCAAGCTCACCAGATGCAG
756	APOL1	CTGCCCTCACTCCCACACCA
757	APOL6	GACCAAAAATGCTCGCGTGC
758	APOL6	TTTGCACCTGCACGCGGCTC
759	APOL6	ACAGAGGCTGATGGACAACC
760	APOL6	CCTCACTTTCTCTCTCCGCC
761	APOL6	CGCCAGTGTTGTTCCCGCAA
762	APOL6	CAACGTACCACTCACGATGC
763	APOLD1	TGTTCCGCGCGCCGTGTCAC
764	APOLD1	TCCCTCGTAGCCAACGTGGC
765	APOLD1	CCGCGCCTTCCGAGTACCCC
766	APOLD1	CGTTGCGCTCAGCGAGCTGC
767	APOLD1	CTACGAGGGAGCGCCTGCGC
768	APOLD1	GCGGGCCAGGGGTACTCGGA
769	APOM	ACATGCGGATGGTAGCACGA
770	APOM	TGGATCTACCACCTGACTGA
771	APOM	AAGCCTTCTTATTGACTCCT
772	APOM	AACCCCTTACCTTGATTCCT
773	APOM	CACTGTAGAGGAGAAAGCGC
774	APOM	TCATTCAGCATGATTCCACC
775	AQP9	GTCCTCGACTGAGAATAGCT
776	AQP9	GACACCGCCAGCCACATAAA
777	AQP9	ACCGTCTTTGGCATTTACTA
778	AQP9	CCACAAAGGCTCCCAAGAAC
779	AQP9	ACGTGCCCAAGAACTCAGAG
780	AQP9	AAGCCCCAAGATGCAGCCTG
781	ARG2	GAAGAAATCCGTCCACTCCG
782	ARG2	TGCTGCGGATCATGTCCCTA
783	ARG2	GATAGTGAATCCACGCTCAG
784	ARG2	ATGAGAGATATTGATCGACT
785	ARG2	ATGTTCGTTCCATGACCTTC
786	ARG2	GGCTGCCACCTAAAAGACTT
787	ARNT2	CGCGGCGGTCTTTCATCTGC
788	ARNT2	CCCGGAGGGTTGACCGCCGC
789	ARNT2	CTCTCTCTTAGGCCGGATCT
790	ARNT2	TCCGAGCAAGATGGCAACCC
791	ARNT2	TGGTTATTCTGTTTAGAGGA
792	ARNT2	TAGGTGTGGAAATGCTCCTT
793	ARSD	CGGCCATGCGATCCGCCGCG
794	ARSD	CCTCCGCGCGGCGGATCGCA
795	ARSD	GTGACACCAACCTGATCTGA
796	ARSD	CGGGCCCTTCAGTGGAACGC
797	ARSD	TCCCTGTGAGGAATGCAGCT
798	ARSD	CATATCCACACCTATGAGGC
799	ARSE	CACACCTGATACCCGTCTCG
800	ARSE	AGAGACTGACCTGATCGCAC
801	ARSE	AACGACACCCCTTATTCTGC
802	ARSE	GAATATTGACCGCCTTGCAG
803	ARSE	TACCGTGTTCTTCAGTGGAC
804	ARSE	GTACATACCAATGAGTCCAG
805	ARSI	TGTGGCCCGGCGGAAGTACG
806	ARSI	AACCATGGTAGCCCACGTCG
807	ARSI	TTGTGCAGGATCTCCGTGCG
808	ARSI	AGATATCGAGACCCCTACGC
809	ARSI	ATTCGGCCAGGCGAGCCAGC
810	ARSI	TCCGTTGCTTTCGCTTGAGC
811	ARSJ	GGTTGGATATTCAACGCATA
812	ARSJ	CGAACCGGTGGCACAATGAA
813	ARSJ	CTTGACAAGCTCGCTGCCGA
814	ARSJ	TAAATCCCTGATCATCCGCT
815	ARSJ	GGGACCCAGTCGCTGTAGCC
816	ARSJ	TCGTGAAGAAGCTCCTACGG
817	ART4	ATCGACTTCGACTTCGCACC
818	ART4	AGCCAGATTCTCATCGTTGC
819	ART4	GTCCACTTTAATGCCTACAC
820	ART4	CTCCTGCAACGATGAGAATC
821	ART4	GATGCAATAGCTATAGGATC
822	ART4	GATGATGACACTGGTCAAAA
823	ASNS	GGAAGACAGCCCCGATTTAC
824	ASNS	AACGTTTGATGACAGACAGA
825	ASNS	CTCCATATGTATCTCTACCC
826	ASNS	AAACTGTGAAGAACAACCTC
827	ASNS	CCATGCCAATTGCAAATGTC
828	ASNS	ATTTGAATACCAGACCAAAG
829	ASS1	TCAGGCCAACATTGGCCAGA
830	ASS1	CCATGCTCATTTAGACATCG
831	ASS1	CCTCGATGTCTAAATGAGCA
832	ASS1	CCCGGCCGAGGATGTACACC
833	ASS1	GCGAGTGGAAGGGAAAGTGC
834	ASS1	AAGCTTCAGTGCCTTCTTCC
835	ATHL1	GGAGTACCGCATCCGCACGC
836	ATHL1	GGTCCACGTCAACGGGGCCG
837	ATHL1	TGAGGACATTTACGGAGTCC
838	ATHL1	TGCGATGCGCATAGATGCAC
839	ATHL1	CCGAGTGTCCATCGCCCGCC
840	ATHL1	TGTTCCACCCAGAAGCCGCC
841	ATIC	TGTGCGATGCTTTGAACGCC
842	ATIC	TCTTGCATATGCCGCTGAGA
843	ATIC	TCGCACAAGTTTATAAATCC
844	ATIC	TTCTAACCAGGTGCTGCTGT
845	ATIC	TCTGATGGTATAATTGCCCC
846	ATIC	AAGGCTTCTTCTTCATATCC
847	ATP1A2	TTGACAAACGATCCCCTACG
848	ATP1A2	CTGCAACCGCGCCGTCTTCA
849	ATP1A2	GAAGATGCAGATCAACGCAG
850	ATP1A2	CACAGCAAGCCCTTGTGATC
851	ATP1A2	AAGTGCATTGAGCTCTCCTG
852	ATP1A2	CAAGCAGACCTGGTACTTGT
853	ATP1B1	GTCCTTCCCGTTCAGTGCAC
854	ATP1B1	ATAAAGCTCAACCGAGTTCT
855	ATP1B1	TAATGATCCCAAGAGCTATG
856	ATP1B1	TCATGAACGAGGAGAGCGAA
857	ATP1B1	TGAATTTAAGCCCACATATC
858	ATP1B1	CATATGTACTGAACATAGTT
859	ATP6V1B1	CCTACGAACTCCGGTGTCAG
860	ATP6V1B1	CTCCGGCAAGCCCATTGACA
861	ATP6V1B1	GTCCCCTGTAAATTCGCAAG
862	ATP6V1B1	GGTCATGGCGGAGGACTTTC
863	ATP6V1B1	TGACCCGGTCCAGCACCACC
864	ATP6V1B1	AGGACTGTGTGCAGCGTGAA
865	ATP8B1	TCTCAAGGCTCGCCATAAAA
866	ATP8B1	TAGGACGTGTGAAGTCATTA
867	ATP8B1	TTAGGTTCAAAGTTGCTAAG
868	ATP8B1	CACAAAATTCTTGTGTATTA
869	ATP8B1	TAGGGAACCACTTCGTCATT
870	ATP8B1	CTCAGAAACGACATTTGACG
871	B2M	ACTCACGCTGGATAGCCTCC
872	B2M	GAGTAGCGCGAGCACAGCTA
873	B2M	CAGTAAGTCAACTTCAATGT
874	B2M	ACCCAGACACATAGCAATTC
875	B2M	GGCCGAGATGTCTCGCTCCG
876	B2M	CGTGAGTAAACCTGAATCTT
877	B3GALNT1	ATGTGATAGAACGCGTGAAC
878	B3GALNT1	CGCGTTCTATCACATTGTAG
879	B3GALNT1	GTCTGTCTTCATTACGTACT
880	B3GALNT1	AAGAAGGTGTTCATCCTCTA
881	B3GALNT1	TGTGGATGGCCTCGGCTCTC
882	B3GALNT1	CCAAAAAGTGATGATCTCCT
883	B3GAT1	CACCCTTATGTACCGCGAGC
884	B3GAT1	GCACGATGAGGACGATCGCT
885	B3GAT1	CGCCGGGCGGCGTTTCGCGT
886	B3GAT1	GGGCCGCGTGTACACGTACT
887	B3GAT1	ACTTGTCACCCTCAACGACC
888	B3GAT1	TTCGCTGCAGAATGAGCCGC
889	B3GAT2	GCGGCGCTACGAACGTCCGC
890	B3GAT2	CCGGGCCGCTTGTAGCGCCG
891	B3GAT2	GCCGAGACTGGTTGCGCTTT
892	B3GAT2	CGACGCTTAAATACAGCTTT
893	B3GAT2	AAAGCTGTATTTAAGCGTCG
894	B3GAT2	CGTAGCGCCGCCCACCAACC
895	B3GAT3	TTCCCTTACCCGAGTGCAGT
896	B3GAT3	CGTTAGATGCGCTGGACCCG
897	B3GAT3	ACGATGACAACACCTACAGC
898	B3GAT3	TCCTGGCACAGGTACTGGTG
899	B3GAT3	GAGCCCATACCTGGCATAGG
900	B3GAT3	CAGCAAAGTAGACGACTCCT
901	B4GALNT1	CGTCCCGGGTGCTCGCGTAC
902	B4GALNT1	GGCTCCTGTACGCGAGCACC
903	B4GALNT1	TTCTGGTCAGGAGGTATACC
904	B4GALNT1	GTGTGGAAGTTCAGCCCCTC
905	B4GALNT1	CCCGCTCCAGTACCCCCTAC
906	B4GALNT1	TCTCCTAGGGCTGAGCCTTC
907	B4GALNT2	TGTCTCCTCGCTTTCACCGC
908	B4GALNT2	ATCACCTCCACTCCGTGGAC
909	B4GALNT2	AGGTTCCTGAGACGTTCCTC
910	B4GALNT2	CTCTCACCAGATTCCATCGT
911	B4GALNT2	ACCTCCCAGCGGTGAAAGCG
912	B4GALNT2	CTGGGATGGGAACCGTGTGC
913	B4GALT1	ACGGCACATTTCCGTTGCAA
914	B4GALT1	TGCTCCTGCCGGTTGCGGAA
915	B4GALT1	TGAATGACCATAATGCGTAC
916	B4GALT1	CATGTTAAACTCAATCAGCA
917	B4GALT1	TCCCGATGTCCACTGTGATT
918	B4GALT1	TGACCGAATTGCACACACAA
919	B4GALT3	GGGCTAAAGGACACCGACAC
920	B4GALT3	CAACATGGCGGGGTCCCCGG
921	B4GALT3	GCCGTTGCTATGAACAAGTT
922	B4GALT3	CTGAGACTCCTCCGAAGTAC
923	B4GALT3	TCATTGTGCCTCATCGTGCC
924	B4GALT3	AGGATGACGACATTGCTACC
925	B4GALT7	TCCGCACGATGTTCCCCTCG
926	B4GALT7	GCCCTTCCGCGAACGCTTCG
927	B4GALT7	CTCCTCGAAGCGTTCGCGGA
928	B4GALT7	CAGCAGGATGCCGCCGACAT
929	B4GALT7	GCGAGGACGACGAGTTCTAC
930	B4GALT7	ATGGGATGTCCAACCGCTTC
931	BAAT	ACCTTAATTCGTGTGACACC
932	BAAT	CCTCAACGACCCACGATTTG
933	BAAT	CCAGTGCATATCCGAGCTAC
934	BAAT	GCCAGCCTCCTAGCCAGTCG
935	BAAT	AGTACAGATTGGACTATCTA
936	BAAT	CAAGGAGGCGAAGCCACGAC
937	BACE2	GTCTAGCACATACCGCTCCA
938	BACE2	ACCCACAAGACTACCTCCGT
939	BACE2	CTACAGATTCTCGTTGACAC
940	BACE2	GGCTTGCCCGTTGCTGGATC
941	BACE2	AAGCTGGACGGGCTTCGTTG
942	BACE2	AGCAGTAACTTTGCCGTGGC
943	BAG2	GATCAACGCTAAAGCCAACG
944	BAG2	TCTGACTGCAAACCGTTTGA
945	BAG2	GAGCGACATTAAATGACTCT
946	BAG2	TGACCGCTCCAGCCGCCTGC
947	BAG2	CACTGATCTGCCTCATGTCC
948	BAG2	TACTGTGGATCATTTCCAGA
949	BAX	TTTCTGACGGCAACTTCAAC
950	BAX	CCATTCGCCCTGCTCGATCC
951	BAX	AGCGAGTGTCTCAAGCGCAT
952	BAX	AGTAGAAAAGGGCGACAACC
953	BAX	TCTGATCAGTTCCGGCACCT
954	BAX	TCCAGCCCAACAGCCGCTCC
955	BCAN	GGTCGTCTTTCTCTACCGAG
956	BCAN	GGCTGTCGGATCAGACCGTG
957	BCAN	GGTCCACCACACCATAGTTC
958	BCAN	GGTCCGGAACTATGGTGTGG
959	BCAN	GGAAGCACGGGCGTACTGCC
960	BCAN	GGGTGCAGAGATTGCCACCA
961	BCHE	GTGCTCAACAATGTCGATTC
962	BCHE	TCATGTAATTGTTCCAGCGA
963	BCHE	GAGACCTGAAAACTACCGTG
964	BCHE	ACCGATCCTCCAAACTTCCG
965	BCHE	GGAAAGCAGGATTCCATCGC
966	BCHE	CTATTGTTCTGAGTCTCATT
967	BCKDHB	TTGGCCAAAGATCCTACTGC
968	BCKDHB	CCAAGGCACTTGTTACAGAC
969	BCKDHB	GGAGTCTTTAGATGCACTGT
970	BCKDHB	TCACTTACCTGATCAAATGC
971	BCKDHB	TGCAAACTGAATTTCCGCAA
972	BCKDHB	TTTGGTGAAGATGTTGCCTT
973	BCL11B	CTAGGCGCACTGCCGCAGTA
974	BCL11B	GTCGTGCGTCCGTGAAGCCC
975	BCL11B	CGCCATCCTCGAAGAAGACG
976	BCL11B	CCAGACCCTCGTCTTCTTCG
977	BCL11B	GGCAATGTCCCGCCGCAAAC
978	BCL11B	TGAGTCCCGTCACCCGAGAC
979	BCO2	GGGGCATCTCTGCTCGAGTC
980	BCO2	ACTCGAGCAGAGATGCCCCG
981	BCO2	TGCACATCCTCATTATGACC
982	BCO2	GACATTAGTATTGTCAGTCA
983	BCO2	CTATCACCTGCAGCTTTACC
984	BCO2	ATGGAACAGCATACAATATG
985	BDH2	CAGCATGTACCTGATGATCA
986	BDH2	TACCTCTTCAGGATTTCCTC
987	BDH2	GAAGGAATGCCTTGATCATC
988	BDH2	ATGTGTGTACAGCACAACCA
989	BDH2	AGTTGCACCTGATGCCCTGC
990	BDH2	CAAGAAAGAATACAAGCCAG
991	BGN	CCACGACAACCGCATCCGCA
992	BGN	CCTTGCGGATGCGGTTGTCG
993	BGN	CGGAGATGTCGTTGTTCTGC
994	BGN	AAGCAGGTCCTCCAGTTCGA
995	BGN	CGACATCTCCGAGCTCCGCA
996	BGN	TTCGCTACTCCAAGCTGTAC
997	BHMT	TTGCGACATCGCCCGACAAG
998	BHMT	CTATGCGAGTGAAGACAAGC
999	BHMT	CTCCAGCATTTAAACGTTCT
1000	BHMT	AGTATTTCTGCAACAGTTAG
1001	BHMT	CTTGTCTTCACTCGCATAGA
1002	BHMT	ATCCTAGAACGTTTAAATGC
1003	BHMT2	GTGATAGAACACCCAGACGC
1004	BHMT2	TGTAGTTCGTCAACTTCACA
1005	BHMT2	ATATCATGCATGTCTCCCTC
1006	BHMT2	AAAAGAATCAGATAGACCCG
1007	BHMT2	GGGTGTTCTATCACTGCCTC
1008	BHMT2	GCTTTCCATATTGTCCTCAC
1009	BMP4	GAAAAAAGTCGCCGAGATTC
1010	BMP4	CACGCGGGAGGACGCCGCTC
1011	BMP4	TACGCTTGGCCCTCCGGCGT
1012	BMP4	ATTAGCCGATCGTTACCTCA
1013	BMP4	TCCCGCGTGGCCCTGAATCT
1014	BMP4	GTGTCGCCTCGAAGTCCCGC
1015	BPGM	CTCCCTGTTGAGACCGATCA
1016	BPGM	ATTGCTCCCGAAGTATTACG
1017	BPGM	GGATCGCCTCTTGGTCACCC
1018	BPGM	GATGAGGCCCAACAGCACGC
1019	BPGM	TCCTTTAAGCTTTCCGACCG
1020	BPGM	GGCCTTGATCGGTCTCAACA
1021	BPIFB2	TGGCGTGGAGGCACCGACCA
1022	BPIFB2	TAAAATTAGCTGCTGCCAGC
1023	BPIFB2	CGAAACCAGCAATGAATTTC
1024	BPIFB2	GGCCCCACAGTGTCTGAAAT
1025	BPIFB2	TCAATGCTGCCTTGTTGAGT
1026	BPIFB2	GAGAGGCGCTTCAGCCCACC
1027	BRCA1	TGCTAGTCTGGAGTTGATCA
1028	BRCA1	AAATCTTAGAGTGTCCCATC
1029	BRCA1	TGAACCCGAAAATCCTTCCT
1030	BRCA1	GGTTTCTGTAGCCCATACTT
1031	BRCA1	AAACTTACTTGCAAAATATG
1032	BRCA1	AGTTTCTATCATCCAAAGTA
1033	BRS3	ATTAGTGTGACCTCGTTCAC
1034	BRS3	CACCAACACCAATACCGTTC
1035	BRS3	ACAAAGCCATGCCCGTAAGC
1036	BRS3	TAACAATTCTCAGCGCTGAC
1037	BRS3	TACATACCTGCTTACGGGCA
1038	BRS3	GTTCGGAAGAATTGGTTGTA
1039	BSG	CTCCTCCACGAGCGTGTCGA
1040	BSG	CATCTCCATCGACACGCTCG
1041	BSG	TTCACTACCGTAGAAGACCT
1042	BSG	GGCTGCGCTGTTCGTGCTGC
1043	BSG	CTTGAATGACAGCGCCACAG
1044	BSG	TTCGCGCTGCTGGGCACCCA
1045	BTN2A2	TAAGCCCCTCATTGAAATCA
1046	BTN2A2	GAGGCCGTCAGCATCAGCGA
1047	BTN2A2	TGAGGCCATCCTACGCCTCG
1048	BTN2A2	CATACATAACGTCACAGCCC
1049	BTN2A2	CACCATCCAGGGAGATGCGC
1050	BTN2A2	GACAGTCATGGACACCATCC
1051	C1QTNF1	GGTGGTGATCTTGTTCGCGC
1052	C1QTNF1	CCGTGTCGAAGATCACCGTC
1053	C1QTNF1	CACGGCGGTCGCCGGGTACA
1054	C1QTNF1	TGAGGAGCTGCCGTCGCCTC
1055	C1QTNF1	GAGTCGTGTGCCCCATGTCC
1056	C1QTNF1	TCAAGATAGTGATGTTGATC
1057	C3	CAACAAGTTCGTGACCGTGC
1058	C3	CTCCACTATGACCTCGAAAC
1059	C3	CACCTTCGGGACCCAAGTGG
1060	C3	CTACTACATCTATAACGAGA
1061	C3	CTGACATACTTGACGAGTTC
1062	C3	ACAGAACCCGGAAGGCATCC
1063	C4A	AGCCGCCGCTGTGTCTCTGA
1064	C4A	CACCTCAATCTGCAGAACCT
1065	C4A	CATAGACCAGCTCCTCTCTA
1066	C4A	GGAAGGGGCCATCCATAGAG
1067	C4A	TAGCTGTTAAAGTCCCCATC
1068	C4A	TTTCCCCAGACCACCGAGGC
1069	CA1	TGGAGTCAAATATTCTGCCG
1070	CA1	TTTAGCTTCACGTAGCTCAC
1071	CA1	GGGTTGTAGGAGACACTAAT
1072	CA1	TTTCAGAGAGGTGTCATGTT
1073	CA1	AGATAATGGCAAGTCCAGAC
1074	CA1	TTGTCATCATATCCCCAGTC
1075	CA12	GGGAACCCGAATGACCCGCA
1076	CA12	TCAGAGCCGTGCGGGTCATT
1077	CA12	CAGTGCTGGCGTCAGGATAA
1078	CA12	CTGAAGATCTTGTCATAGGA
1079	CA12	GAGGCCTTCTGACTTGTTGC
1080	CA12	CTTTGTACTTTACATGTTGA
1081	CA13	CATCAGCGGACCCCCAGTGA
1082	CA13	TGTTGTTTAGTTCTGCGTGG
1083	CA13	AGCTCATGAACCAGATGGAC
1084	CA13	CATACTTGATACTAAGTGGT
1085	CA13	TGCTGATCACCATCAGCAAT
1086	CA13	CCCAAGACAGCCAGTCCATC
1087	CA2	TTCACTAACTTCGATCCTCG
1088	CA2	GTATGAGTGTCGATGTCAAC
1089	CA2	CAATGGTCATGCTTTCAACG
1090	CA2	CTGCTCGCTGCTGACGCTGA
1091	CA2	ACAAGGTTCAGAGCATACTG
1092	CA2	CTTAGCTTCACTTGGTTCAC
1093	CA3	CGATCCCATCGCGCTGCTTC
1094	CA3	ATTCACCACGCCGCCCTGCG
1095	CA3	GTCCAGTAGTCCCGGCATGC
1096	CA3	GAAGCCCTGAAGCAGCGCGA
1097	CA3	GTCTTTAGTATGCAGCTCAA
1098	CA3	TAATCTTGTCCAATGCATCA
1099	CA4	AGCACCGCAATTTCGTCTTC
1100	CA4	CGACTTGCCATATAAGGGCT
1101	CA4	CTGTGCTCCGAGCCCTTATA
1102	CA4	CACCTGAGTGCCCGTTATTT
1103	CA4	CTCACCCAAGCAGGGGTAGT
1104	CA4	AGAGTCACACTGGTGCTACG
1105	CA5A	AAACCTCTGCGGGGTACGCG
1106	CA5A	CGCTGAGAACACCATCGCCC
1107	CA5A	GACGATGCCACCGAGGCATC
1108	CA5A	GTTCGATGAGGCCAGGGCGA
1109	CA5A	GCTTCATAGGAGACCCTGAG
1110	CA5A	CGGCCACGCGTACCCCGCAG
1111	CA5B	TTCCGAGATTCATGCCAGCG
1112	CA5B	TGTACTCACAGGCTCGGTTC
1113	CA5B	TTTGCCGTCAATTAAGCATA
1114	CA5B	AGTACCTTATGCTTAATTGA
1115	CA5B	TAGAATCTTCAAATTCCACG
1116	CA5B	TTCTCCTAGTGCATCCACTC
1117	CA7	AGCGGCATGACCGGCCACCA
1118	CA7	AATGACAGCGATGACCGAAC
1119	CA7	CGCTGTCATTGAAGTCTACC
1120	CA7	TGGGGCTACGGCCAGGACGA
1121	CA7	CCCAAAAGTGCTGTACTTCT
1122	CA7	CATAGCTGCATCTGGTTCAC
1123	CA8	GAGGCGGACATCCAACAGCG
1124	CA8	TAGGTATGACCCCTCGCTGT
1125	CA8	TGTACGAAGTGAGATTTCAC
1126	CA8	CCGTGTGCTCAGAACCACGC
1127	CA8	CTCAGCTCCATCTGATCCAC
1128	CA8	ATCAATGCTGCCAAACAGAG
1129	CA9	GGCGGATATCCACCGGGGAC
1130	CA9	CACTGTGGCCATTGTTGCGC
1131	CA9	CTCCATAGCGCCAATGACTC
1132	CA9	TCTGGGTGAATCCTCTTCAC
1133	CA9	AGAGGATCTACCTACTGTTG
1134	CA9	CAGGGGATGACCAGAGTCAT
1135	CAD	CCACTACCAGTGCTGCTACG
1136	CAD	CCCCCTGTATTGAATACCCG
1137	CAD	ACTCCACGGGTATTCAATAC
1138	CAD	GTGCTCACCTATCCTCTGAT
1139	CAD	CCACGTAGCAGCACTGGTAG
1140	CAD	CCTCACCGATCCCTCCTACA
1141	CALB1	AGCCGAGTATACAGACCTAA
1142	CALB1	TACCATTAGGTCTGTATACT
1143	CALB1	GCTGGCATCGGAAGAGCAGC
1144	CALB1	CCAGCAGCTGAAGTCCTGTG
1145	CALB1	CAGTATGGGCAAAGAGATGA
1146	CALB1	TACCTTCATGAATTCCTCAC
1147	CALCA	ATTACCGCACCGCTTAGATC
1148	CALCA	GCATGCTAACATGAGGGCGA
1149	CALCA	GGACGAAGCGCGCCTCCTGC
1150	CALCA	CCAAAAGTTCTCCCCCTTCC
1151	CALCA	CGCTTCGTCCTCACTGAGCG
1152	CALCA	GCCTCCATGCAGCACCATTC
1153	CARD11	GCCCTACCTGCGTCAGTGTA
1154	CARD11	CCATCCAAGATCAACCGAGC
1155	CARD11	CTTTCCCCTAGGCCGGCTGT
1156	CARD11	TTCTACATACCAAGGGGCAA
1157	CARD11	CAATGACCTTACACTGACGC
1158	CARD11	GTTACCTGCTCGGTTGATCT
1159	CASK	CCCCTTAGGAGCAGTCTCAC
1160	CASK	TCCGAAGACCCTACCTCCTC
1161	CASK	ATCCAATTACCTGAGGAGGT
1162	CASK	TAAGCGCATGAATCTCTTCC
1163	CASK	CTCAGCTGCTCTACTGTTTC
1164	CASK	CAGAAACAGTAGAGCAGCTG
1165	CAT	AGTGGAGAACCGAACTGCGA
1166	CAT	CAATGATGATAACGTTACTC
1167	CAT	TTCCGGAGCACCAAAGCTGT
1168	CAT	CCGTGGGCCCCTTCTTGTTC
1169	CAT	GACACAGTTCGGGACCCTCG
1170	CAT	AGAAGACTCCCATCGCAGTT
1171	CBR3	GTACGGGGGGCTCAACGTAC
1172	CBR3	GCACCTACTCTTGAAGGCGA
1173	CBR3	TAAGACCGTGACCCCCAACT
1174	CBR3	CTGCCGATAATGAAACCTCA
1175	CBR3	TCTTATCGAGGATCCTGGCC
1176	CBR3	CATCTCAGCTTTAATGTCAA
1177	CBR4	TTCACGTGCTCTTGCTAAAG
1178	CBR4	TCCGTTTACAGTGCCAGTAA
1179	CBR4	ACTATGATTCAACAACAGGG
1180	CBR4	TTTAGGTCGAGTAAATTTCT
1181	CBR4	TTAGAATCACCGTATATTAC
1182	CBR4	TGACCTGTAAAGCTGCCATG
1183	CBS	GATTTCGTTCTTCAGCCGCC
1184	CBS	GAGTCGAACCTGGCATTGGT
1185	CBS	TGTGCCCTCAGGGATCGGGC
1186	CBS	ATCTTGTTGATTCTGACCAT
1187	CBS	TTCTCGGAGCTCATCTTCTC
1188	CBS	ATGGTCAGAATCAACAAGAT
1189	CCBL1	TGAGCATGACGTCGTGAACT
1190	CCBL1	GTTCACGACGTCATGCTCAC
1191	CCBL1	AGTCGATCCCGTCTAGCCTT
1192	CCBL1	ACGGGATCGACTACAACCCC
1193	CCBL1	CTACGAGCCCATGACAATGA
1194	CCBL1	ACCCCCTGCCATCATTGTCA
1195	CCBL2	AGCCTGAATCAGTATACACG
1196	CCBL2	AGCCTCGTGTATACTGATTC
1197	CCBL2	CTCTACCGCTAAGAGAGCAG
1198	CCBL2	AAGGACTTGATAGTAATGTG
1199	CCBL2	CAGCAGAAGTAGAGAATCCG
1200	CCBL2	TGAAATTCACAAATGCAAAA
1201	CD320	CCCGACTCCAGCGACGAGCT
1202	CD320	CCCTCACCTGGCGCTGCGAC
1203	CD320	AAGTTCCAGTGCCGCACCAG
1204	CD320	ACCACAGCCGAGCTCGTCGC
1205	CD320	AAGGGGATGCCACAACCATG
1206	CD320	GGATGTGGCATTCCCGACAG
1207	CD36	CTCACTCACCTGTACGTATA
1208	CD36	ACCTTTATATGTGTCGATTA
1209	CD36	TAGCAAGTTGTCCTCGAAGA
1210	CD36	GCCATAATCGACACATATAA
1211	CD36	GATGTTTCAGAACCTATTGA
1212	CD36	TCAATAGGTTCTGAAACATC
1213	CD38	TGTACTTGACGCATCGCGCC
1214	CD38	CCACCGCGAGCACCACGACG
1215	CD38	TCAGACCGTACCTTGCAACA
1216	CD38	TGAAAGCATCCCATACACTT
1217	CD38	CCAGCGGGACATGTTCACCC
1218	CD38	TCTGGCCCATCAGTTCACAC
1219	CDA	TGAACGGACCGCTATCCAGA
1220	CDA	GTGTACATGACCAAGCCGGA
1221	CDA	GGTCATGTACACGGGCCAGT
1222	CDA	AGAAAATGCCTGCTACCCGC
1223	CDA	AAAGTGACTGTAGGGGCAGT
1224	CDA	CCCCTACAGTCACTTTCCTG
1225	CDKN1A	CCGCGACTGTGATGCGCTAA
1226	CDKN1A	CCATTAGCGCATCACAGTCG
1227	CDKN1A	AGATCAGCCGGCGTTTGGAG
1228	CDKN1A	ATTTCTACCACTCCAAACGC
1229	CDKN1A	TGTACCCTTGTGCCTCGCTC
1230	CDKN1A	AGTCGAAGTTCCATCGCTCA
1231	CDO1	TAGGTATACCCGAAATCTTG
1232	CDO1	CTCTACTCGATGTAAGCCAA
1233	CDO1	ACAGGCAACTTCGGGCTCGC
1234	CDO1	AACCAGTGTGCCTACATCAA
1235	CDO1	AGTAGAGAACATCAGCCATA
1236	CDO1	AGACTTCTTGACCATCTCAT
1237	CDYL2	TCGAGACATCGTTGTGCGGA
1238	CDYL2	GTGCAGGTTCAATCCCCCGT
1239	CDYL2	TGACGTGAATCACGCTACAC
1240	CDYL2	GGTTAATTCGCTTCCGTTTA
1241	CDYL2	CGCAGCCTGGCATGGCTTCT
1242	CDYL2	AATGGGAGTATCTTATCCGA
1243	CEBPA	GCGCGAGCGCAACAACATCG
1244	CEBPA	GGAGTCGGCCGACTTCTACG
1245	CEBPA	GGAACAGCTGAGCCGCGAAC
1246	CEBPA	GTAGAAGTCGGCCGACTCCA
1247	CEBPA	CAGTTCCAGATCGCGCACTG
1248	CEBPA	GAGCCCCTGTACGAGCGCGT
1249	CECR1	ATGCGCCCGTGTTTCATCTA
1250	CECR1	TGTAAATCACCTCCGGGTGC
1251	CECR1	CGAGGACAACGTGCTCTACA
1252	CECR1	GAGCGTCATGAGCCTCTCAT
1253	CECR1	TGCTGGAGGATTATCGGAAG
1254	CECR1	AAATCATTTATTCGGATCAC
1255	CEL	CACGATGACGTTTCCGCGTG
1256	CEL	CACACGCGGAAACGTCATCG
1257	CEL	AAGAGGAATATCGCGGCCTT
1258	CEL	CCCAACAACATCACGCTCTT
1259	CEL	GCACCCAAATGTTGAGGTAC
1260	CEL	ACTGCCTGTACCTCAACATT
1261	CELA3A	TAGCCTCATCGCCCCCGATT
1262	CELA3A	AGCTTCTACCACACGTGTGG
1263	CELA3A	TCTTCCAGCCGCGTTGTCCA
1264	CELA3A	CAGGAGGGATCTGACCTACC
1265	CELA3A	TGAGTACAACCTTGCTGTGA
1266	CELA3A	GATGTAGCAGGGTGTCTTGT
1267	CELA3B	CCTGCGGGTGTTGCAGCCAA
1268	CELA3B	CCTTCCAGCCGCGTTGTCAA
1269	CELA3B	CAGTGTTCATAGTCCACCAC
1270	CELA3B	GAGTCTCCGCCTTCATTGAC
1271	CELA3B	GATGTAGCAGGGTGTCTCGT
1272	CELA3B	TTCCTCCGTGAAGAAGACCA
1273	CES1	GTGCGGCATCAACCTATGAT
1274	CES1	TCACATCTGCTATCAAGTCC
1275	CES1	TGTTGTCCTGGACCCAGCGC
1276	CES1	TCCTCCTAAGTATTTCTCAG
1277	CES1	TCCCGCTGACTCTCCAAAGA
1278	CES1	AGCAAGGGCCAGCCCATCAT
1279	CES2	CCTCTTTACTCTTGCCCCGC
1280	CES2	CCATGAAGGCTCTAACCTGC
1281	CES2	CAAAAACAAGCGCACCACCG
1282	CES2	TCTACAGGACCTCACCGCAG
1283	CES2	CAGCATGGAACCATCATACA
1284	CES2	CTGTGACCAAGTTGACTCTG
1285	CES3	TACCGGCCTACCGGACCCTG
1286	CES3	CAGCTGGGCTATAGACGTTG
1287	CES3	TGTGGGGCTGAGAACCGGTC
1288	CES3	TCGTGTGCGAGGCCGGCAGG
1289	CES3	CAAGAAAACATCGCCCCCTT
1290	CES3	CTCAACTGTGTCACTGTCTT
1291	CETP	GCCTTCTCGCCCGTGATATC
1292	CETP	CACGATGCCTGCCTCGTGCG
1293	CETP	CTCCATTCAGAACGTGTCTG
1294	CETP	AGTGAACCACGAGACTGCCA
1295	CETP	CTGATACTTACACACCAGGA
1296	CETP	GACCACAGACACGTTCTGAA
1297	CHGA	TCGGTATCCCCTTTATTCAT
1298	CHGA	GGTGATGAAATGCATCGTTG
1299	CHGA	CATGCGCTCCGCCGCTGTCC
1300	CHGA	GGAGTGTCTCAAAACATTCC
1301	CHGA	GTGAACAGCCCTATGAATAA
1302	CHGA	CTTCTGCTCTGCGCCGGGCA
1303	CHGB	GGTGACTCGCTGCATCATTG
1304	CHGB	CACTGGAGAGGGTCGTAGTA
1305	CHGB	AGCTCTTTCCACGCACCTTG
1306	CHGB	ACTTCGACAAGGCATTTGAG
1307	CHGB	CCAATGACAGTCAGCCCCTT
1308	CHGB	AACTTACCATTCCTTCATTG
1309	CHI3L1	GCAACGATCACATCGACACC
1310	CHI3L1	TGGAATGATGTGACGCTCTA
1311	CHI3L1	CCGCCATTTCTGCGCACCCA
1312	CHI3L1	GACCAGCACCTTGATTAGGG
1313	CHI3L1	CTGAAGACTCTCTTGTCTGT
1314	CHI3L1	GATGGAACTTTGGGTCTCAA
1315	CHI3L2	GGATATGGGAGCAACCACCA
1316	CHI3L2	CACCTGCCCAGAGAGACTTC
1317	CHI3L2	AGTGGTCTTGCTGCTTCTCC
1318	CHI3L2	AGGAAGGGGTCAATATTCTC
1319	CHI3L2	GGAAGGGGTCAATATTCTCA
1320	CHI3L2	AACCTTGTTGTTTTCGATGC
1321	CHIT1	GCGCTTCACAACCCTGGTAC
1322	CHIT1	TGTGAAGCGCTCCTTGTCTA
1323	CHIT1	CACCTCATCTACGCCTTCGC
1324	CHIT1	AGTCTCGTCATTCCACTCAG
1325	CHIT1	GCCGAAATTCCAGCCTCCGA
1326	CHIT1	TACCCCATGGGATCATCAGC
1327	CHKA	CATAACGCTCTCCAGAACCA
1328	CHKA	CCGGGATGAACTGCTCCAGT
1329	CHKA	TGCAGGTAATATCTTGTTGC
1330	CHKA	GCTCAGTTACAATCTGCCCT
1331	CHKA	GCTGAGAATTAAATTTACTG
1332	CHKA	AATACAGCAGTTACAATTAC
1333	CHRNB2	GGCGGATAAGCTTGTTGTAG
1334	CHRNB2	GCTGGTGACAGTACAGCTTA
1335	CHRNB2	GTGGCGCTGCTCCTTGGCTT
1336	CHRNB2	TTCCCTTACCTGAGCACAGC
1337	CHRNB2	TACCTGGGTCAGCCAGACAT
1338	CHRNB2	AGATCATGACCACCAATGTC
1339	CHST1	ACCGACAGGATCTTCCGCCG
1340	CHST1	TTAATCGCGGGTCTTCCACC
1341	CHST1	AGGCCACGATGTCGTAGGAG
1342	CHST1	CGGCGATCTTGTAGCCCAGC
1343	CHST1	GGGCTACAAGATCGCCGCCT
1344	CHST1	GGTCGCCCCGCGTGTTGTTC
1345	CHST4	GCATAACATCACCCGAGGCA
1346	CHST4	TTCCCGAATGTATGAATTCG
1347	CHST4	CAAATTCATGGCATCGCCAC
1348	CHST4	GATTGACAGTCGCATTGTGA
1349	CHST4	CTACCTGCTTGTGCGCTATG
1350	CHST4	AACCAGCACGTGCATGCGCT
1351	CHST5	TGCGGCACACCTCGCGAATC
1352	CHST5	CCGATACTGGCACGCGACAA
1353	CHST5	CCGTTGTCGCGTGCCAGTAT
1354	CHST5	TCACCTGCGCCTGATTCGCG
1355	CHST5	GCGCATTCCTAGACGAAGTA
1356	CHST5	CACTAAGATCCTGCGCGTGC
1357	CHST6	CAAACACGTCCATGTCGCAC
1358	CHST6	AAGGCTCTGGCGCGTGACAA
1359	CHST6	TGCCAAGATCCGCCGCGTGC
1360	CHST6	GCGCAACCTCGCCCTTGATC
1361	CHST6	AGCGCACGGATTTCTGCCAG
1362	CHST6	CGAGGCGCGCGTGCATGTGC
1363	CHST7	TTCGCGCTCAACATGACTCG
1364	CHST7	GCGAGTCATGTTGAGCGCGA
1365	CHST7	GGCCGAGTGCCGAAAGTACC
1366	CHST7	GTCGCGGCCGCCGTCCAATA
1367	CHST7	CGCTCCCTGCTCGCGTTCGC
1368	CHST7	GTTGCTCGTCCCCTCCGTAT
1369	CHST8	GGCGGTCCTCCACGAAGATA
1370	CHST8	CCACGTGTCCCGTATCTTCG
1371	CHST8	CCCCGGATGACCCTGCGACC
1372	CHST8	CGAGCTCCGTAGGGTCCTGC
1373	CHST8	CTTACGTGGTGGGGCTGCCT
1374	CHST8	CAGGAATAAAGTTCAACATC
1375	CKAP4	ACGTCATCCGCGCCGCCCGA
1376	CKAP4	AAGGGTGCCCACCCGTCGGG
1377	CKAP4	TTTCAAGGAGGCGGCCGACA
1378	CKAP4	CGTCACCGTAGAGCACCAGC
1379	CKAP4	CGTGGGAATCGGACTTCAGC
1380	CKAP4	CTACACCGAGGTCCGCGAGC
1381	CKB	CGCGCCAAGAGCACGCCGAG
1382	CKB	TTCCACCGCGAGCTTCTCGA
1383	CKB	CCGCGCCATCGAGAAGCTCG
1384	CKB	CCACCCGTACATCATGACCG
1385	CKB	TTGTTGTGGGCGCTCAGGTC
1386	CKB	CAAGCATGAGAAGTTCTCGG
1387	CKMT1A	CTCCTCCAGTACCACGCTTT
1388	CKMT1A	AACCTAAGACTCCAAAAGCG
1389	CKMT1A	CATGCCCACAGTCTTGATGA
1390	CKMT1A	CCGAAAGCACAACAACTGCA
1391	CKMT1A	TTTACTGGCATCTAGATCCG
1392	CKMT1A	GTGATCCAAGAGCGACACAA
1393	CKMT1B	TTTACTGGCATCTAGATCCG
1394	CKMT1B	GTGATCCAAGAGCGACACAA
1395	CKMT1B	GCCTATAGTAACGTCCAGCC
1396	CKMT1B	GTTCTGGCTACTTTGATGAG
1397	CKMT1B	TACCAAATTCCACGAGCATC
1398	CKMT1B	TCCCCGTTGCTGACTGCAGC
1399	CKMT2	GACACCCAACGGCTACACGC
1400	CKMT2	AATGCTCGTCGAACTGCCCT
1401	CKMT2	TCTCGGACAGCTTGTAGTAG
1402	CKMT2	TTATGCCAAGCTTCGCAACA
1403	CKMT2	TCAGCAGGTACCCGGTGGTC
1404	CKMT2	CGTTGTGTGCTTCATCACCC
1405	CLN3	TCTTCCAATGCGCGCCCTGA
1406	CLN3	GCTGTCGCATCCGTTTCACC
1407	CLN3	ACGACATCCTTAGCCACAAG
1408	CLN3	CGCGCATTGGAAGAACGCGG
1409	CLN3	AGCCCCCGGGTTCTCGTCAG
1410	CLN3	AAATCCCACTGACGAGAACC
1411	CLN6	GATGATGCTCACGTACGTGA
1412	CLN6	AGCTGGTATTCCCTCTCGAG
1413	CLN6	CTGAACCCCAGCTCATCGAG
1414	CLN6	CTTTGGGCGTCCCATTGCCA
1415	CLN6	TTCACACTCACCATGGCAAT
1416	CLN6	TGATGACGTTGTAGGCCATG
1417	CLN8	ACAATGAATCCTGCGAGCGA
1418	CLN8	GATGTGCCCCCATCGCTCGC
1419	CLN8	TAAGCAGAGCCAGTCCGACA
1420	CLN8	CGCTAATCATTAATCCATAT
1421	CLN8	AACACCAAAGACTGCACGCG
1422	CLN8	AAAGCCAGCGACCATCAGCG
1423	CLPS	CTGCCAGCATTCAAGTGCGC
1424	CLPS	GCTTGGAGCGTCCAGCGTCA
1425	CLPS	GAACAGCGAGTGCTCTGTCA
1426	CLPS	TACAAGTGTCCCTGTGAGCG
1427	CLPS	CCAGGTTGATAATGATCCCC
1428	CLPS	CCTGCTTGTCGCCCTCTCTG
1429	CLU	TACGCACGCGTCTGCAGAAG
1430	CLU	CGTCTATGATGCTGGACGCG
1431	CLU	GACGTACTTACTTCCCTGAT
1432	CLU	CCCCAGAAGGCGACGATGAC
1433	CLU	CCGCCAACAGAATTCATACG
1434	CLU	GCGTGCGTAGAACTTCATGC
1435	CMBL	TGCCAACTTACGTCCTTGAG
1436	CMBL	AGTTCAAGTCGAGCACATCA
1437	CMBL	TAACTCACCTATCGATCTTC
1438	CMBL	TATCCTTGTCCGTGTGACAT
1439	CMBL	GAAGATAGACCAGTCGCCAG
1440	CMBL	ATCGTGGGATTCTGCTGGGG
1441	CNDP1	GATCGCTCCCCAGTTCGGCC
1442	CNDP1	CGAGGAGCGACCGACAACAA
1443	CNDP1	CTGGGGAGCGATCCCACGAA
1444	CNDP1	GCATTGATCCAAGCCAAGAC
1445	CNDP1	AAGACTTTCTCTAACAGCGC
1446	CNDP1	CCAGTACATTGACCTCCATC
1447	COL11A1	GGTCAATGCGAGGGTTGTTA
1448	COL11A1	CGATGTTAACAGTTCTGAAG
1449	COL11A1	CCTCTAGGTGGAAAACGAAA
1450	COL11A1	AGAACTGTTAACATCGCTGA
1451	COL11A1	CCAACAAAACAGTTATTTCC
1452	COL11A1	ACAAACAGAAAGAATTCTAA
1453	COL2A1	TGCTCGTCGCCGCTGTCCTT
1454	COL2A1	CGGTGAGCCATGATTCGCCT
1455	COL2A1	CACAGATTATGTCGTCGCAG
1456	COL2A1	CACTCTCCGAAGGGGATCTC
1457	COL2A1	CTTACATCCTTGATGTCTCC
1458	COL2A1	AAAGCCCTTACCTTTGGTCC
1459	COMT	ACAGTCGGGGTTGATCTCGA
1460	COMT	CAGCGAAATCCACCATCCGC
1461	COMT	GACTTCCTAGCACACGTGCG
1462	COMT	CCTGCCGGACACGCTTCTCT
1463	COMT	ACCGGTCCTTCCAGTGGTCG
1464	COMT	ATGAACGTGGGCGACAAGAA
1465	CP	GCTCCAAAAGATATTGCCTC
1466	CP	ATGTATGTATACTGCTCTCC
1467	CP	ACATATTGACCGAGAATTTG
1468	CP	CAAAGACAACGAAGACTTCC
1469	CP	TGGGATTATGCCTCTGACCA
1470	CP	AAAGAAAAGCATTATTACAT
1471	CPD	GACTACCACAACTACGAGCG
1472	CPD	CGACGAGACCGTGTCGCGCC
1473	CPD	CGGCGCACATTGGTATGATG
1474	CPD	ACCTGCTTCACAGCTTCGAC
1475	CPD	ATTCCAGTGGCCTTATGTTC
1476	CPD	TCCTGTCGAAGCTGTGAAGC
1477	CPE	CCTATGCAACGAATACCAGA
1478	CPE	TCCGGTTCAGATCTATTCCC
1479	CPE	TCACGTACACTATCCTATCC
1480	CPE	CCTGCTCAAGGTAGCTAATG
1481	CPE	CAATTGTCTCGTTCCCCTTC
1482	CPE	AAGAGACTCTGAAGACCTAC
1483	CPNE6	AGGTGCACTCCGTAGAGCCG
1484	CPNE6	GTTCCACGTGTTCGATGCCG
1485	CPNE6	TGAGCCCCCAACCATGACGC
1486	CPNE6	GTAGAGCTTGAGCAGCACGC
1487	CPNE6	TGCGGGCAAGTCCACCATCA
1488	CPNE6	CCAGATTGTGTCACAAACCA
1489	CPNE7	CTCGGGGAACAACGGCTACG
1490	CPNE7	CGGACTTGGTGAGCGGGTCG
1491	CPNE7	CTGTCAGGAGGACGATTTCC
1492	CPNE7	CACGGTGGACTACTACTTCG
1493	CPNE7	CCCCTGCCAGGTGATCGCCG
1494	CPNE7	CGGGAGCATGAGCGCGGGCT
1495	CPS1	TCATCCAGAGCAGTAGTATC
1496	CPS1	ACAATGGCCAACCCTATTAT
1497	CPS1	TGGGTATTACCTTGACAGAA
1498	CPS1	AAGATGAAAGGTTACTCCTT
1499	CPS1	ATCCTCTGTTGCTGGTGAAG
1500	CPS1	AGGACACTGAAGACTGGTTT
1501	CPT1C	CTTCGACTGGACCGCGGTCC
1502	CPT1C	CACATAATTGGACGCCCACC
1503	CPT1C	AACTGAACAGCATCGGGTGG
1504	CPT1C	GCGCTCCCGAAATCCGCTGA
1505	CPT1C	GCGCACGGTGTCCTGCACAG
1506	CPT1C	GAACAGCAACTATTACATGA
1507	CPT2	CTTTAACCTCATTATCGCCA
1508	CPT2	CAACGGAGTCTCGAGCAGAT
1509	CPT2	CCGGGGCCCCGCGGTTGGTC
1510	CPT2	CGTGCCCACCATGCACTACC
1511	CPT2	TGCACTGAGGTATCTCCTAA
1512	CPT2	CCAAACTTGAAGACACCATT
1513	CPXM1	CCAGCCACGTAGCGCACCTC
1514	CPXM1	GATTAACCATGACGTGACCA
1515	CPXM1	ACACCACGAGCTCACCCCCG
1516	CPXM1	ACACACCCGTGGTCACGTCA
1517	CPXM1	TCGACATGACTCGCACCCCG
1518	CPXM1	TAGGCGATCTCATAGCCATC
1519	CRAT	GATCAAGAGCGACATCGAGA
1520	CRAT	CTCGATGTCGCTCTTGATCT
1521	CRAT	TGGGCTTAGCTTCTCCGACT
1522	CRAT	ACACCATCACGGTGATATCC
1523	CRAT	CAACACACCCTCAATGAGTT
1524	CRAT	ATTTGCTGCCAAACTCATTG
1525	CREM	TTTCACGAAGACCCTCTTAT
1526	CREM	TTGCCTACCTGAGCTAAAGC
1527	CREM	GCTCATGTGCAGACTCAGAC
1528	CREM	ATAGAAGAGGATTATTCTTC
1529	CREM	TATAAGAGGGTCTTCGTGAA
1530	CREM	GAAGAATAATCCTCTTCTAT
1531	CRMP1	CTCCCGGAGAGCGCGACGAG
1532	CRMP1	CGAGGGCTCGCTCACGTCGC
1533	CRMP1	CAAGCTGGTACGATGGCGTT
1534	CRMP1	TTCGTGCCACTTCTCGAAAG
1535	CRMP1	AGTGACCGACTCCTCATCAA
1536	CRMP1	ACTTGATAAGTCCATCCTCC
1537	CRYAB	GTGATGGGAATGGTGCGCTC
1538	CRYAB	GTATTTCCTGTGGAACTCCC
1539	CRYAB	ACAGGTGCTCTCCGAAGAAC
1540	CRYAB	GTGGTGGATGGCGATGTCCA
1541	CRYAB	TGGAAAACATGAAGAGCGCC
1542	CRYAB	TTTCTAGATGCGCCTGGAGA
1543	CRYL1	TCCGCCATACTACATCCCGC
1544	CRYL1	GTGCCCCATGCGAGTCCAGA
1545	CRYL1	GATCACTCGATCATCAATGA
1546	CRYL1	CCATGTGAAGCAATGCATCG
1547	CRYL1	CAATGTCATAGAGTTTCACC
1548	CRYL1	ACATTGAGCAACAGCAGATA
1549	CS	CGCCCGGCTCTTGGGAACCA
1550	CS	TTACCATGTCCACAGTGATT
1551	CS	CCTTACCGTGGAGGAAGCAC
1552	CS	TCACCTTGGTTCCCAAGAGC
1553	CS	TAGATGTATGGTGGCATGAG
1554	CS	TGACCTGATACCTAAGGAGC
1555	CSAD	CAGAGGGAAAATGGTCCCCG
1556	CSAD	TCTGGAGAGGCAGATTGGTA
1557	CSAD	GTTTGGGGTTGTTGTGGATG
1558	CSAD	GAAGCACTCCCCTCCCTTGC
1559	CSAD	TATCACCTACAGCAGAAATG
1560	CSAD	ACTCACCTTCTGGGAGACAC
1561	CSF1R	AACGGTGACCTTGCGATGTG
1562	CSF1R	GCCATTGCCCACACATCGCA
1563	CSF1R	CTCCTGTGCTAGCACGTTCC
1564	CSF1R	GACAGGGCAGTAGTGCGTCC
1565	CSF1R	GCTCTTACCATGCCAAGCTG
1566	CSF1R	AGGAGTTCTGCTGCTCCTGC
1567	CSF2RB	GGCCAGGCGGGTCCGTACTC
1568	CSF2RB	CGTCAGTGACGACAAAACTC
1569	CSF2RB	CGTCCTGAGAGCCGAGAACC
1570	CSF2RB	ACAAGCGGCTTCAGGACTCT
1571	CSF2RB	CCTGCAGATCAGCACCGACC
1572	CSF2RB	ACTTCTCATTCCAACCAGAC
1573	CSGALNACT1	TGGTGGCCGTATATTATGCC
1574	CSGALNACT1	GCCGTTTGAATTCGTGTTTG
1575	CSGALNACT1	CTCATCTTATTTCGACCATT
1576	CSGALNACT1	CTGAATTCCTCAATACGTGT
1577	CSGALNACT1	TATTCAGCCTACACGTATTG
1578	CSGALNACT1	CCATGATGCAGTCCCTCCCT
1579	CSPG4	TCTCCACGGTGTCGTAAGCG
1580	CSPG4	GCACCACGCTTACGACACCG
1581	CSPG4	CCGGAGACACGGAGCAGTGG
1582	CSPG4	TACCTGGTGATGGTGTCGCG
1583	CSPG4	GAACCACCTGGAGGTGCCTG
1584	CSPG4	CCGTGGCCACAGGCACCTCC
1585	CSPG5	ATTGACATCGACTACTTCGA
1586	CSPG5	TCACTTGGTCCTACGCAGCT
1587	CSPG5	CTCCATGTCGCCCAAACTTG
1588	CSPG5	TGAGGGTCGTGGCGCAGATC
1589	CSPG5	CGCCGCGCCATGGGGCGAGC
1590	CSPG5	GAAGCTCTACCTGCTCAAGA
1591	CTGF	CGCAAGATCGGCGTGTGCAC
1592	CTGF	CACCGTACCACCGAAGATGC
1593	CTGF	GTTCAAGTGCCCTGACGGCG
1594	CTGF	CGGGTCGCATGGGTCGCGCT
1595	CTGF	TGCTCTCGCAGCTTACCGAC
1596	CTGF	CTCGACTCACCCGCGAGGGC
1597	CTH	AGAAACGAAGTCTATTATGA
1598	CTH	AGGCCACAGTGATGTTGTAA
1599	CTH	CTTTCAGCGCCCTTTGGCTC
1600	CTH	CAGGTACAAACAGGTACTTC
1601	CTH	AGCTGAGTTACCTTGGTTTC
1602	CTH	ATATCAGCTCCCAGAGCCAA
1603	CTRB1	CACCTGCAGGGACACCTGCC
1604	CTRB1	GCCATCCACCCTGTGCTCAG
1605	CTRB1	GTCCTCACCTGACCCCGCAG
1606	CTRB1	AAAACCGGCTTCCACTTCTG
1607	CTRB1	TGGGTACCTTGGCGATCTTC
1608	CTRB1	TCTGCCCAGGACCTCCGACG
1609	CTRB2	GCCATCCACCCTGTGCTCAG
1610	CTRB2	CACCTGCAGGGACACCTGCC
1611	CTRB2	AAAACCGGCTTCCACTTCTG
1612	CTRB2	GTCCTCACCTGACCCCGCAG
1613	CTRB2	TCTGCCCAGGACCTCCGACG
1614	CTRB2	TGGGTACCTTGGCGATCTTC
1615	CTRC	GCCCAACCTATCCGCCCGAG
1616	CTRC	CATTCCATCTCTTGTGGACG
1617	CTRC	AGTACCTCAAGAACGACACG
1618	CTRC	CGAAGAAGGATCCCTGTTTG
1619	CTRC	TCCCCGCACACCTGATGCAG
1620	CTRC	GGATAGGTTGGGCGGGAAGC
1621	CTSA	GTCCCCGTACTTCACTAACC
1622	CTSA	CCGGAGTACTGGCGGAAAGA
1623	CTSA	CCCTACCTTGATCGTGAGAA
1624	CTSA	CCGTCTTTCCGCCAGTACTC
1625	CTSA	TGGAGTACAACCCCTATTCT
1626	CTSA	CCCGGCTGCAGCTCACTAGA
1627	CUBN	TTTGTATCTGTCCCCCACAG
1628	CUBN	GACCTACCTGCTGCAAGCCT
1629	CUBN	AGATGACTCACCTTCCACTG
1630	CUBN	AATCTATCAGCTTAATTCCA
1631	CUBN	GAAGATATTATAGAGTTAAA
1632	CUBN	GATCTTGAGAGAAAATTCCA
1633	CXCL10	GTAATCAACCTGTTAATCCA
1634	CXCL10	CAGCGTACAGTTCTAGAGAG
1635	CXCL10	ATGTCTGAATCCAGAATCGA
1636	CXCL10	CAGAATGGCAGTTTGATTCA
1637	CXCL10	CTTATCTTTCTGACTCTAAG
1638	CXCL10	TGCTTTCAGTAAATTCTTGA
1639	CXCL9	CAGCGACCCTTTCTCACTAC
1640	CXCL9	ATTGTAGGTGGATAGTCCCT
1641	CXCL9	CCTCTTGGGCATCATCTTGC
1642	CXCL9	CCAGCAAGATGATGCCCAAG
1643	CXCL9	CCCAGATTCAGCAGATGTGA
1644	CXCL9	TCCTTCACATCTGCTGAATC
1645	CYB5A	ACCGGAGGCTTGTTTAACTT
1646	CYB5A	ACCAAAGTTAAACAAGCCTC
1647	CYB5A	CTACTATTGATTCTAGTTCC
1648	CYB5A	TCGGGCACTCTACAGATGCC
1649	CYB5A	TGACGCTACTGAGAACTTTG
1650	CYB5A	CCTTTGAACAGCATCCTGGT
1651	CYBB	CCCGGTAATACCAGACAAAG
1652	CYBB	GACAGCAGATTTCGACAGAC
1653	CYBB	TGAACGTCTTCCTCTTTGTC
1654	CYBB	CTTCTAGTCAGCACTGGCAC
1655	CYBB	TCTGATTACAGACTTGGAAA
1656	CYBB	TGTTTCTGTATCTCTGTGAG
1657	CYP11B1	GCGACAGTTCCGCATTCAAC
1658	CYP11B1	GAGGAACCTCTGCACAGCGT
1659	CYP11B1	TCAACAGTACACCAGCATCG
1660	CYP11B1	TGGCCCCACAGGTACGACTT
1661	CYP11B1	CTTCTGGATTCAGCCGCAAT
1662	CYP11B1	TGGACAGCCTGCATCCCCAC
1663	CYP17A1	CATCGCGTCCAACAACCGTA
1664	CYP17A1	TTGGTTACCGCCACGAAGAC
1665	CYP17A1	TGTCTATGGACTGTCCGTTG
1666	CYP17A1	TCTGATCGCCATCCTTGAAC
1667	CYP17A1	AGCAGCTCTGAGTCTTGATC
1668	CYP17A1	GCCATTATCTGAGTTCATCT
1669	CYP19A1	ATCGTCTCAGAAGTGTAACG
1670	CYP19A1	CCTTCTGCGTCGTGTCATGC
1671	CYP19A1	GTCCACATAGCCCGATTCAT
1672	CYP19A1	ATGGAGAATTCATGCGAGTC
1673	CYP19A1	GCATGAATTCTCCATATACC
1674	CYP19A1	AATCATTACAGCTCTCGATT
1675	CYP1A1	TGTCTGTGATGTCCCGGATG
1676	CYP1A1	TCTCCTGACAGTGCTCAATC
1677	CYP1A1	TGTATTTGGTGATGAACCCC
1678	CYP1A1	CAGATCCCATCTGCCCTATA
1679	CYP1A1	CAGGATGAAGGCCTCCATAT
1680	CYP1A1	GGTTCATCACCAAATACATG
1681	CYP1A2	ACAAGGGACACAACGCTGAA
1682	CYP1A2	CAGCGGCAACCTCATCCCAC
1683	CYP1A2	CCTTCTTGCTGTGCTTGAAC
1684	CYP1A2	TGACCAAGCCTGAGATACAG
1685	CYP1A2	GCTGTGTCTTCGTAAACCAG
1686	CYP1A2	CACAAGGTACATGAGGCTCC
1687	CYP1B1	TGCGCCCGAACTCTTCGTTG
1688	CYP1B1	ACTGATCGGAAACGCGGCGG
1689	CYP1B1	TCCTTGTCCAAGAATCGAGC
1690	CYP1B1	AGGGACCGTCTGCCTTGTAT
1691	CYP1B1	TCACCTCTCGTTCGCTCGCC
1692	CYP1B1	GGTTGAGCTGCTCGAATTCG
1693	CYP21A2	ATCATCTGTTACCTCACCTT
1694	CYP21A2	GAGGTAACAGATGATGCTGC
1695	CYP21A2	CCCTTACAGGTAAGTGGCTC
1696	CYP21A2	TGGTGGTGCTGAACTCCAAG
1697	CYP21A2	CAGGTCCTCACCCTGAGAAA
1698	CYP21A2	TGCCTATTACAAATGTATCC
1699	CYP26A1	AGCGTCGGTGCGCACCATTC
1700	CYP26A1	GGCACTCGAATGCTACGTGC
1701	CYP26A1	CGCGGCCGCTCACGCAGTAC
1702	CYP26A1	GTCCGCGCCCATCACCCGTA
1703	CYP26A1	AATCGCCATGCGCATCCTAC
1704	CYP26A1	AACCTTGCAGATGGTACTGC
1705	CYP27A1	GTATAGAGCGCTGCTTCCGC
1706	CYP27A1	AGCGGAAGCAGCGCTCTATA
1707	CYP27A1	TCACGTGGTGAACGGCCCAT
1708	CYP27A1	AGCTCCATGTCGTTCCGTAC
1709	CYP27A1	GGTCCCGGGACACCACATAG
1710	CYP27A1	TGATGAGAAGCTCGAAGATA
1711	CYP27B1	GAGTGTTCCATCGCGTCCGC
1712	CYP27B1	GTCGAGGCTACACGAGCTGC
1713	CYP27B1	GGTCGCAGACTACGTTGTTC
1714	CYP27B1	TGAGCAGTCCGCAAGCCCGC
1715	CYP27B1	GCGTAGCGGGCGGCCGCTTG
1716	CYP27B1	CCACACCGGCCCGAAGTGCG
1717	CYP2A13	TGCCCACGCCAAAACCCCTT
1718	CYP2A13	CCTACTCACCGTGCGTGCCC
1719	CYP2A13	GCTGCTTCTGGTGACCTTGC
1720	CYP2A13	CAACAGATCAGTGAGCGCTA
1721	CYP2A13	CCCTGTGTTCACCATTCACT
1722	CYP2A13	GGTCACCAGAAGCAGCCCTG
1723	CYP2A6	CCAGGCGTGGTATTCAGCAA
1724	CYP2A6	CAGCCCTTGCAGCAACTGAA
1725	CYP2A6	CCTGCTCACCGCCAGTGCCC
1726	CYP2A6	AAGGAGTCAATGAAGTCCCG
1727	CYP2A6	CTTTGTCCTTATAGTCAAAG
1728	CYP2A6	CATCAGATCAGTGAGCGCTA
1729	CYP2B6	TGTTAGGGTGGCGCTGAACC
1730	CYP2B6	CATCCCGAAGTCCCTCATAG
1731	CYP2B6	GATTCTCTGTGACCACTATG
1732	CYP2B6	ACCCATGACCGCCTCCCACC
1733	CYP2B6	GTCCAGCTTACCTAAGGAGA
1734	CYP2B6	CTTCAATCCTGACCACTTTC
1735	CYP2C18	CTTTATAATCAAATCGATCA
1736	CYP2C18	GCTCTCATCGATTATCTCCC
1737	CYP2C18	CCCGAGCACTGTTCATGTCC
1738	CYP2C18	AAGCCCATTGTGGTGTTGCA
1739	CYP2C18	CTTGATCTCACCTGGATCCA
1740	CYP2C18	GTTTAGTTCTCAAAAGTCTA
1741	CYP2C19	CTTTATAATCGAAACGTTTC
1742	CYP2C19	GCAGCACCACCATGCGTTCC
1743	CYP2C19	TGTAAGCACCCCCTGGATCC
1744	CYP2C19	GAACGCATGGTGGTGCTGCA
1745	CYP2C19	AGCGGGCTTCCTCTTGAACA
1746	CYP2C19	GTTTCTCCCTCATGACGCTG
1747	CYP2C8	CTCTTACACGAAGTTACATT
1748	CYP2C8	CTTTATAATCAAATCGTTTC
1749	CYP2C8	TGTTAACATCCAGTGATGCT
1750	CYP2C8	GTTTCTCCCTCACAACCTTG
1751	CYP2C8	TCTGAACTCCCCATGGATCC
1752	CYP2C8	AGTGAGCTTCCTCTTGAACA
1753	CYP2C9	TGTCCTTAATACCTATCTGT
1754	CYP2C9	CTTTATAATCAAAACGTTTA
1755	CYP2C9	TATCCTACAGATAGGTATTA
1756	CYP2C9	TCAGCAATTTCTTAACTTAA
1757	CYP2C9	AGCGGGCTTCCTCTTGAACA
1758	CYP2C9	GTTTCTCCCTCATGACGCTG
1759	CYP2D6	GGTCAGCCACCACTATGCAC
1760	CYP2D6	TGATGAGAACCTGTGCATAG
1761	CYP2D6	CAGCCAGCGCTGGGATATGC
1762	CYP2D6	GAAACCCAGGATCTGGGTGA
1763	CYP2D6	CCTCCTGCATATCCCAGCGC
1764	CYP2D6	CGCTGCTTGCCTTGGGAACG
1765	CYP2D7	GGTGCCCCTGGCCATGATAG
1766	CYP2D7	GTGCAGCCCAGCGTTGGTGC
1767	CYP2D7	CTGGGCAACCTTGCTGCATG
1768	CYP2D7	AGATGGCCACTATCATGGCC
1769	CYP2D7	TGATGCACCGGCACCAACGC
1770	CYP2D7	GATGCACCGGCACCAACGCT
1771	CYP2E1	GATGTCGGCTATGACGTTGC
1772	CYP2E1	GCCGGTGTTCACGCTGTACG
1773	CYP2E1	CTGACCACCCTCCGGAACTA
1774	CYP2E1	AAGGACGAGTTCTCGGGCAG
1775	CYP2E1	GGGTGGTCAGGGAAAACCGC
1776	CYP2E1	CCTTCTCCATTTCCACGAGC
1777	CYP2F1	TCACAGCTTGGTACCCGCTG
1778	CYP2F1	GACCTTCCATCGATCCCCAC
1779	CYP2F1	AAAAGGCAGGGTAGTCACCG
1780	CYP2F1	TCCCGAAATTCCGTAGAATC
1781	CYP2F1	ACCCAGACCCCTCTCAATCC
1782	CYP2F1	GGCTGTGCTTATGCTGTCCA
1783	CYP2J2	CGGGGCGGTTCCCAAAGTTT
1784	CYP2J2	CTGACAGCACTAAGGAACTT
1785	CYP2J2	TTAAAGATATGTTCTCGCAT
1786	CYP2J2	CAGAGCCCATCGCAGAGTTG
1787	CYP2J2	CCAGGATTGATTATGTCAAG
1788	CYP2J2	TCTCGGTTCCGGCAAAGAAG
1789	CYP2W1	CGGGGTCCCGGTAGTCAAAT
1790	CYP2W1	AGCTGTTCAACGTCTACCCA
1791	CYP2W1	CGAGGCGGTCAAAGAGGCGC
1792	CYP2W1	GGACCTCCTCGATCTTGCGC
1793	CYP2W1	GAGGAGCGCGAAGGTGATAT
1794	CYP2W1	GCCGGTGTTCACCGTGCACC
1795	CYP39A1	CAAAATATCGTTTATCGTAC
1796	CYP39A1	TGTTACCTTAGAAGACACTC
1797	CYP39A1	GTCAATCTCCATCAGTTTAC
1798	CYP39A1	TTTAGGCACTCATGGGACAA
1799	CYP39A1	AAGAGCATATTCACTGTGAC
1800	CYP39A1	TCCTTCTTCTTCAGTAACAA
1801	CYP3A4	GATGGCTCTCATCCCAGACT
1802	CYP3A4	AGATATGGAACCCATTCACA
1803	CYP3A4	GACAAAATATTTCCCAAAAA
1804	CYP3A4	CATGGAAACCTGGCTTCTCC
1805	CYP3A4	ATAAAAAGTATGGAAAAGTG
1806	CYP3A4	CTCACAGATAGAGGAGCACC
1807	CYP3A5	TCCCCACACAGAACGTATGA
1808	CYP3A5	TAGCACTGTTCTGATCACGT
1809	CYP3A5	AGATATGGGACCCGTACACA
1810	CYP3A5	GCCCACACCTCTGCCTTTGT
1811	CYP3A5	GATGGACCTCATCCCAAATT
1812	CYP3A5	CTCACAGATAGAGGAGCACC
1813	CYP3A7	GGGCTATTGGACGTTTGACA
1814	CYP3A7	AAATGCTTTGTCCTTCCGTA
1815	CYP3A7	TGACTGTCAACAGCCTATGC
1816	CYP3A7	AGATATGGAACCCGTACACA
1817	CYP3A7	ATAAAAAGTATAGAAAAGTC
1818	CYP3A7	GTTATTCTGTCTTCACAAAC
1819	CYP4A11	AGCTACAACGGATTCAGAAA
1820	CYP4A11	TGACATCCTGAAGCCCTATG
1821	CYP4A11	TTGCCTCCCCATAGCCAATG
1822	CYP4A11	ACATACCAATCCATGGAGCC
1823	CYP4A11	CTTCAGGATGTCATAGTGGA
1824	CYP4A11	CTGTAGGAACCATGGGATTT
1825	CYP4F12	GGACCCCTATAATATCGATG
1826	CYP4F12	ACCTGCCTCATCGATATTAT
1827	CYP4F12	GAAGAACTCGACCCAGATGT
1828	CYP4F12	TGATAGACCGGATGGTGTCA
1829	CYP4F12	CCTGATGAAGAGATTATCCT
1830	CYP4F12	GTCAGCTGCCATTGCACCCA
1831	CYP4F2	TGTCGGGGTGGCACAAACTG
1832	CYP4F2	GTTGTGGGAAACACCGAAGG
1833	CYP4F2	CTTGCAGGTCAACCCCACAG
1834	CYP4F2	GCAGTTGTCATAGAAGGCGT
1835	CYP4F2	CAAGTTCTTCTACAGCTTCC
1836	CYP4F2	GTCAGCTGCCATTGCACCAA
1837	CYP4F22	GCCATAGAAGAGGTCATCCT
1838	CYP4F22	GGGACCTGTCCTGCCGCTGT
1839	CYP4F22	CAACATGCACCATGTACTCT
1840	CYP4F22	CATGCATAATGTCAGCGCTC
1841	CYP4F22	AGATCTTCATGTAAGGCTTC
1842	CYP4F22	CACAGCTGCCATCGCCCCCA
1843	CYP4F3	CCAGCAGCACATATCACCGA
1844	CYP4F3	CCTTCGGTGATATGTGCTGC
1845	CYP4F3	ACCCTCATGCCCTGCTCCGT
1846	CYP4F3	GTCAGCTGCCATTGTACCAA
1847	CYP4F3	TTGCTTGCAGGTCACCCCCA
1848	CYP4F3	AAAAGTGGAGCCGCCACCGT
1849	CYP4F8	CGATCTGTCATCAATACCTC
1850	CYP4F8	GATGGGCTCTTGTTAAGTGT
1851	CYP4F8	GTCAGATGCCATTACAGACA
1852	CYP4F8	ACCTATGCCTTCTATCACAA
1853	CYP4F8	TCCGGTGTTTCCCGCAGCCC
1854	CYP4F8	AGGGTGGCACAAGTTGATGA
1855	CYP4V2	CATACCTTGTAAGAAGTCCT
1856	CYP4V2	ACATGCCGCTGCTGAAGCTC
1857	CYP4V2	CCGACCCAGAGCTTCAGCAG
1858	CYP4V2	CTCACCACAGATGATATCTA
1859	CYP4V2	TGTGCCTTAGATATCATCTG
1860	CYP4V2	TTGGCCTAGGACTTCTTACA
1861	CYP7A1	GCACAGAAGCATTGACCCGA
1862	CYP7A1	TGTTGTAGGAACCGTCCTCA
1863	CYP7A1	TTTGTCCACCTTTGATGATC
1864	CYP7A1	CAACACCTTATGGTATGACA
1865	CYP7A1	TCACTTTGCTACTTCTGCGA
1866	CYP7A1	TATACCCACCTAATACTGGC
1867	CYP7B1	TTCTGCCGTGTCCCAACTTG
1868	CYP7B1	CCAACCGCTCCAGCGAAAAG
1869	CYP7B1	ACTTACGAAAAGACCCCTTA
1870	CYP7B1	GGAGAAATATTATGTGCACG
1871	CYP7B1	GAGGCGCTTACCTGGTGCGC
1872	CYP7B1	GGTGAGCCTCCATTGATAAA
1873	CYP8B1	GGTAGCGGAAGCGCACATCG
1874	CYP8B1	CCCATGTTGACCCGCAGCGC
1875	CYP8B1	GATGGAAACGCCCGAACCCC
1876	CYP8B1	TGGACAAGGGTACCGTGCCC
1877	CYP8B1	GAGCTTGTTCGGCTACACGA
1878	CYP8B1	TCGTGTAGCCGAACAAGCTC
1879	CYR61	GTTGTCATTGGTAACTCGTG
1880	CYR61	ATGCGGTTCCGCTGCGAAGA
1881	CYR61	CAAGTACTGCGGTTCCTGCG
1882	CYR61	GCTGGAAACTTTCCCCGTTT
1883	CYR61	CGCCAGCTCCACCGCTCTGA
1884	CYR61	TAGTATCAAGGACCCCATGG
1885	DAGLA	CGTAGATGAACTCGATCACC
1886	DAGLA	CGTACCGAGGGTGACATTCT
1887	DAGLA	GCTGACTGACCGCAGGTTGT
1888	DAGLA	CAGTGATGACCTCGTCCTAC
1889	DAGLA	CCGTGGGGTCGAAGACGCAG
1890	DAGLA	ACCAGCCATGCCCGGGATCG
1891	DAO	AATAAACTCACCCGTAATCT
1892	DAO	GGACTGAGTGGTAGCGCTCA
1893	DAO	GCGTAGACCTTTATGTCCAG
1894	DAO	AGAGGTTGTAGCCCGAGATT
1895	DAO	TTCTCCCAACGCTGAAAACC
1896	DAO	CTGGATATGTTCCCAGATTA
1897	DBT	TCCATCATAACGACTAGTGA
1898	DBT	ACCATCACTAGTCGTTATGA
1899	DBT	CTTTGAAGCTCTCCGTGGAC
1900	DBT	TGAACTGAACAACCTGTCCA
1901	DBT	CACTTCCTGAAAACAACTGC
1902	DBT	CCAAATTATGTGTGTTTCTT
1903	DCK	AAGGTAAAAGACCATCGTTC
1904	DCK	AGCTCTTATTCGACTGAGAC
1905	DCK	ACTTTGAACATTGCACCATC
1906	DCK	TTTATCAAGACTGGCATGAC
1907	DCK	TTATCTTCAAGCCACTCCAG
1908	DCK	TTCCTGAACCTGTTGCCAGA
1909	DCN	CATCAAGATGTAATTCCGTA
1910	DCN	CTGTACCTATGACAATCATC
1911	DCN	ACCAATCCGCTGAAGAGCTC
1912	DCN	TTCTTACGTGAAGGTTCTTC
1913	DCN	AGTCGTTCCAACTTCACCAA
1914	DCN	TCTATCACCTTGAGGAATGC
1915	DCXR	CTCCCGGCAGGTATAGGGCG
1916	DCXR	GGCAGCTCACCTGCGACACC
1917	DCXR	CAGCGGCGTTGTTCACCAGC
1918	DCXR	CGGGACCTACCTCGCGGACA
1919	DCXR	TCCCCGGGCTATTAAGCCCC
1920	DCXR	CGCACGCAGGTTCACCTCAA
1921	DDAH1	GGGCCTAACCTGATCGCAAT
1922	DDAH1	CAGTGAGTTTGTCGTAGCGG
1923	DDAH1	CGTCTTGCTGCACCGAACCC
1924	DDAH1	CACTAGACCCAATTGCGATC
1925	DDAH1	TCCAAAAGGACAAATCAACG
1926	DDAH1	ACCTCGTTGATTTGTCCTTT
1927	DDAH2	AGATCGTGGCGGACACGTTC
1928	DDAH2	AGGAGACGAGAACGCGACGC
1929	DDAH2	GGGGGGACCTCGCACTGTTG
1930	DDAH2	GGCACTGACGTTCTCTTCAC
1931	DDAH2	CCATGCCGCAGAGACCGCGC
1932	DDAH2	TCCAAATGGACCAATCACCG
1933	DDC	CCTCTAGATGGTTGCCACCC
1934	DDC	AGCAGCATGTTGTGGTCCCC
1935	DDC	CAGGGCTTATCACTGACTAC
1936	DDC	AATTCACCAATAGCCATTTG
1937	DDC	TCAACTTTAATCCCCACAAA
1938	DDC	GACTTCTAAGAGATTGTCAA
1939	DDIT4	GTTTGACCGCTCCACGAGCC
1940	DDIT4	ACGACGAGAAGCGGTCCCAA
1941	DDIT4	CGCACGGCTCGCTGTAGGCC
1942	DDIT4	GTCACTGAGCAGCTCGAAGT
1943	DDIT4	GAGCTCGGACTGCGAGTCCC
1944	DDIT4	GGCGCTGCTGGACGTCTGCG
1945	DDO	CTCGGCGAATAGAAGACCTG
1946	DDO	ACAGAGCTCCTTGCGCGAGA
1947	DDO	GGAGCATCGGGGCACCAGTT
1948	DDO	CGACTGAAGAAGTGCCATTC
1949	DDO	CCACTGCTTCTGCGTGTGAA
1950	DDO	CATTCCGGCTGCCACATCAC
1951	DDX12P	AAAGGTTCTGCCGGGAGCCG
1952	DDX12P	AAGGTTCTGCCGGGAGCCGA
1953	DDX12P	CATTTACACAAAGGTTCTGC
1954	DDX12P	ATTTACACAAAGGTTCTGCC
1955	DDX12P	GCTTATCAACAACCGCTGCG
1956	DDX12P	AGCAGGCACGAGAAGAAGAA
1957	DDX4	GCGAGATAATACATCCACAA
1958	DDX4	CCACCATGGGAGATGAAGAT
1959	DDX4	AACTCCAAAACCACCCATTG
1960	DDX4	CACATACCTGATGATGAAGC
1961	DDX4	TTCTCACAGGATAGGTATTC
1962	DDX4	GAACATAGGAAGACATATGA
1963	DEGS2	CCGCGTTGTGCGAGATGTCG
1964	DEGS2	CGAGCCGCAGCGACTTCGAG
1965	DEGS2	CGTGGACGTGCCCACGCGTC
1966	DEGS2	AGACCCACTCGAAGTCGCTG
1967	DEGS2	CGGCAGGTGGTCGTAGTACT
1968	DEGS2	ACTCCCTGGGGCCCTATGCC
1969	DGAT2	ACGGCCTTACCTGGCTACAC
1970	DGAT2	TCGAGACTACTTTCCCATCC
1971	DGAT2	TCGCTGTGCTCTACTTCACT
1972	DGAT2	GACTGGAACACACCCAAGAA
1973	DGAT2	ACTTCCGAATGCCTGTGTTG
1974	DGAT2	AGCGCCACACAGCCCAGTTT
1975	DGKK	TGCACCCAACCGGAAAGACA
1976	DGKK	CTACTTTGCACACCATCCCG
1977	DGKK	CTCGACAAACATTGCAGTGC
1978	DGKK	GGTACTCCAGTTACAGCCAC
1979	DGKK	CCTTATAAATTTCTCCCTGT
1980	DGKK	TGATCTGTCTCAAGCCACTG
1981	DGKQ	GCACCGGCGCTCCACTGCGA
1982	DGKQ	GTACCTTCGCAGTGGAGCGC
1983	DGKQ	ACGGGATCCTCACGTGCTTC
1984	DGKQ	AGAAGTGCCTGAAGCACGTG
1985	DGKQ	CGTGATCCTGGTGCCCATCC
1986	DGKQ	TGACTGCCGCCAGTGCCACC
1987	DHDH	TCGCAACCATGGCGCTGCGC
1988	DHDH	CCGCGATCTGAGCCGTGCGA
1989	DHDH	CTCACCCACGCTCGGGTCCT
1990	DHDH	GCCGCTCACGGAGGCCGTGT
1991	DHDH	CACCGTGCAGCTCTCCAACA
1992	DHDH	CAGCACGGCTGTGAAGTCGC
1993	DHRS2	CTTTGCCATCGCCCGACGTC
1994	DHRS2	GCCATACCTGTTCTCCATGT
1995	DHRS2	CCCAGAGTGCTCCCTACCAG
1996	DHRS2	GCAGAACGTGGACCGGGCCA
1997	DHRS2	GACTTCCTGGTGTGCAGCGC
1998	DHRS2	GAGCCAGTTGCTGCCCTACA
1999	DHTKD1	TCGCTTCACTGTCGAGAACT
[truncated: 5,239 more rows]

## Sheet: in vivo CRISPR-Cas9 results
Genes	Replicate	sgRNA1_T0_mean	sgRNA1_T28_mean	sgRNA2_T0_mean	sgRNA2_T28_mean	sgRNA3_T0_mean	sgRNA3_T28_mean	sgRNA4_T0_mean	sgRNA4_T28_mean	sgRNA5_T0_mean	sgRNA5_T28_mean	sgRNA6_T0_mean	sgRNA6_T28_mean	log2FC	RIGER p-value for negative selection	RIGER FDR for negative selected	rank for negative selection	RIGER p-value for positive selected	RIGER FDR for positive selected	rank for positive selection
LSM11	5	1045.7	136.98	1141	195.16	1153.1	212.36	1301.1	347.52	1360.9	436.71	637.09	402.49	-2.1684	4.4161e-06	0.002475	1	0.99969	0.999996	1618
CEBPA	5	1470.6	169.73	1595.2	363.3	1514.5	423.87	931.14	162.55	968.68	316.49	1829.4	1010.5	-1.9831	4.4161e-06	0.002475	2	1	0.999996	1621
PC	5	1471	171.35	1198.6	217.63	1236.8	319.47	1306.7	601.42	1294.4	593.25	1428.5	1469.4	-1.5368	4.8578e-05	0.014851	3	0.98976	0.999996	1597
FDX1L	5	1475.4	89.089	1176.8	78.118	1206.2	441.78	1176.7	834.96	1320.1	1157.4	0	0	-1.447	5.741e-05	0.014851	4	0.9938	0.999996	1607
TRIM71	5	1526.7	4765.8	1500.2	2766.1	1369.5	166.15	1435.8	227.54	1506.9	1670	0	0	0.14817	6.6242e-05	0.014851	5	0.42293	0.96903	770
MYC	5	1199.7	265.45	763.54	261.07	745.2	254.46	931.28	438.62	704.08	301.05	785.11	406.6	-1.3838	0.00012807	0.019183	6	0.99997	0.999996	1620
DPM3	5	1178.6	2154.3	1123.2	211.67	1250.7	308.8	1037.8	191.89	1244.9	474.53	1198.4	880.34	-1.7021	0.00012807	0.019183	7	0.88765	0.999996	1468
PGA3	5	1152	252.03	1331.2	489.69	787.34	248.64	741.7	257.85	1207.4	694.59	1231.8	759.35	-1.4808	0.0001369	0.019183	8	0.99996	0.999996	1619
UHRF1	5	1248.1	188.55	1309.2	327.84	1726.5	636.91	1413.4	2255.6	1115.3	461.17	1117.3	1371.8	-1.3547	0.00021639	0.026953	9	0.91109	0.999996	1493
XPO5	5	1732.8	76.559	1130	152.15	1014.3	195.17	816.46	322.63	567.31	161.06	1391.2	1416.7	-2.091	0.00026055	0.029208	10	0.99061	0.999996	1601
CYP21A2	5	1283.1	331.15	812.84	248.03	1497.1	2245	985.39	455.15	2755.7	1848	942.32	449.76	-1.089	0.00076399	0.077858	11	0.93517	0.999996	1523
GUK1	5	1273.9	256.67	1147.7	208.49	977.06	284.19	1248	1968	0	0	0	0	-2.0424	0.00086115	0.080446	12	0.87586	0.999996	1448
DUT	5	1009.6	30.346	809.81	91.446	1201.1	523.79	568	133.89	521.01	655.48	0	0	-2.0767	0.00096714	0.083397	13	0.96867	0.999996	1567
PSMC4	5	875.45	80.931	1375.3	410.83	548.12	53.549	1124	469.65	1328.6	1944.1	1789.1	1943.3	-1.4989	0.0012144	0.09538	14	0.94609	0.999996	1536
PSMD2	5	1623.1	3431.1	1363.8	2419.2	1275	315.54	964.36	197.65	938.14	211.82	991.58	504.49	-1.4923	0.0012763	0.09538	15	0.63131	0.996758	1107
SULT1A3	5	1233.1	3933.1	1193.7	416.36	1145.7	524.81	1432.8	811.41	1257.4	698.94	982.92	526.82	-0.87237	0.0019122	0.133973	16	0.50494	0.984194	904
FXN	5	1356.2	3301.6	1391.8	381.77	1337.2	388.17	842.04	202.86	1161.6	807.72	0	0	-1.7819	0.0022213	0.146476	17	0.66116	0.999996	1149
UBE2L6	5	1135.8	424.85	1474.2	718.73	1389.9	681.98	1126.7	603.23	1411.8	1042.3	1563.5	1238.9	-0.96317	0.0025658	0.159791	18	0.99948	0.999996	1617
IYD	5	1091.7	267.71	976.97	262.75	1131	366.71	1311.9	959.37	1103.7	853.67	935.77	866.73	-1.0367	0.0027248	0.160761	19	0.99562	0.999996	1611
ERN1	5	951.5	160.2	1335.1	604.7	1030.9	435.77	1355.7	678.24	1578	1289.3	1708.9	1749.3	-1.0697	0.0035197	0.197277	20	0.99007	0.999996	1598
FABP5	5	1298.2	366.92	1054.9	332.21	1399.7	645.63	823.71	374.37	852.87	467.19	1124	1143.6	-1.1254	0.0041821	0.219847	21	0.99088	0.999996	1603
HIST2H3D	5	1122.2	8727.3	1269.2	2771.6	1469	323.27	1681.2	554.67	1310.8	1745.1	1055.6	816.4	0.021137	0.0043146	0.219847	22	0.084079	0.872888	157
GAL	5	1123.9	1982.4	896.13	182.55	1149.9	396.49	1581.2	709.34	794.08	410.19	1066.4	1432.5	-1.0533	0.0059574	0.290357	23	0.87982	0.999996	1452
TXN	5	1022.3	139.11	977.77	153.61	1443.8	2180.5	1375.2	881.05	850.58	481.69	435.04	253.62	-0.79759	0.0068936	0.321988	24	0.93481	0.999996	1522
NCF1	5	1483	4180.6	1433	377.22	1411.9	424.14	821.61	325.4	1213.6	619.03	1293.9	1710.6	-1.1518	0.0074765	0.335248	25	0.55694	0.995334	987
CA5B	5	1207.5	445.7	1265.7	558.79	1300.1	827.45	1286.3	960.13	1202.6	969.15	1177.8	1002.4	-0.5364	0.0080683	0.347867	26	0.99831	0.999996	1616
FAXDC2	5	1662.9	675.64	1278	638.3	1380.3	935.09	1444.2	1040.6	1531.4	1151.8	1026	875.85	-0.51686	0.0093225	0.387055	27	0.998	0.999996	1615
CNDP1	5	1365.3	2507.7	1454.3	314.07	1493.7	485.28	925.78	1594.1	1489.9	935.65	1530.2	970.86	-0.66319	0.011089	0.438887	28	0.72439	0.999996	1242
ALAS1	5	1638.1	846.43	987.72	480.69	938.88	463.78	1753	1198.1	934.41	595.04	1040.2	1185.3	-0.80095	0.011354	0.438887	29	0.98085	0.999996	1588
GGA3	5	1473.3	3721.9	1264.6	545.35	1484.6	719.73	1263.1	1938.4	1403.6	710.03	1236.4	662.27	-0.94089	0.011796	0.440759	30	0.65517	0.999996	1141
PLA2G16	5	1068.5	445.35	1242.6	597.88	703.4	340.95	1068.2	809.3	1234.2	1093.1	1067.7	940.7	-0.72129	0.01244	0.442394	31	0.99734	0.999996	1614
KCNJ11	5	1151.7	572.5	1542.2	875.06	1507	869.51	1373.6	774.94	1515.6	1855.8	902.34	918.36	-0.80478	0.012926	0.442394	32	0.97148	0.999996	1573
FASN	5	1410	195.58	1910	863.15	1226.5	667.72	1441	1055.1	932.55	647.88	1484.8	1339	-0.70052	0.013023	0.442394	33	0.9972	0.999996	1613
POLR2K	5	1582.1	2883.7	1399.5	437.63	816.82	108.26	1023.6	432.57	1140.2	827.93	0	0	-1.2408	0.013597	0.448311	34	0.82627	0.999996	1387
PLCG1	5	1395.7	2570.6	1316.2	390	1615.6	616.15	1097.3	434.08	1091.3	957.6	1384.6	1380.1	-0.76214	0.01524	0.47217	35	0.87334	0.999996	1444
FTCD	5	1161	726.86	1319.5	945.84	854.26	591.31	710.84	495.76	1610	1469.4	1285.4	1167.9	-0.49944	0.015364	0.47217	36	0.99666	0.999996	1612
RBP1	5	1216	3537.9	1396.1	3037.1	1784.6	492.32	1597	570.94	1033.1	1687.8	1264.3	1391.1	0.4227	0.015585	0.47217	37	0.39483	0.965433	724
SNRPE	5	1175.9	274.65	567.44	88.296	448.86	37.982	1314.3	1220.6	1023	1050.5	1377.4	1367.6	-1.1003	0.016424	0.484497	38	0.99031	0.999996	1600
KLB	5	644.55	85.781	588.79	112.93	880.22	377.81	762.23	778.78	0	0	0	0	-1.795	0.019979	0.562005	39	0.97051	0.999996	1569
APOA1BP	5	1066.3	1862.5	1279.1	432.94	1241.9	539.26	1427.7	726.23	1458.1	876.22	1621.5	2068	-0.85415	0.020054	0.562005	40	0.88226	0.999996	1456
GDPD2	5	1687.5	2563.9	1354.5	739.87	1343.5	805.55	1069.2	617.86	1574.7	1060.4	1361.8	997.91	-0.65358	0.021087	0.576552	41	0.92576	0.999996	1511
ACADVL	5	1274.4	265.42	1098.1	274.46	1541.8	2129	1294.5	854.4	1046.7	1424.7	1312.3	1156.6	-0.39047	0.021679	0.578619	42	0.87514	0.999996	1447
PLIN1	5	1384.2	462.98	1114.2	299.01	758.72	1393	481.47	248.35	790.86	752.55	688.6	699.76	-0.5119	0.024567	0.626453	43	0.91376	0.999996	1498
HSD17B1	5	1424.3	685.8	1217.1	708.99	840.74	531.76	1587.3	1156.6	1524.2	1160.8	1110.4	1323.3	-0.55812	0.025512	0.626453	44	0.97672	0.999996	1583
HK2	5	1118.3	182.5	1138.7	342.22	919.08	339.63	1379.5	1975.4	1229.3	1547.9	1011.9	1102.7	-0.65484	0.025539	0.626453	45	0.85277	0.999996	1421
BRCA1	5	1210.3	2789.1	954.65	172.05	996.58	289.46	1511.7	848.82	1260.6	844.04	927.46	649.02	-0.70502	0.025706	0.626453	46	0.76257	0.999996	1302
GLUD1	5	1364.3	3486.3	1031.6	420.46	1166	615.2	1175.7	629.56	1153.6	807.17	1344.5	1016.5	-0.70732	0.027773	0.662418	47	0.66577	0.999996	1157
PEMT	5	1619.4	3676.7	1347.5	3136.3	1874	684.3	1611.9	812.62	1365.1	689.35	1601.5	1028.4	-0.81159	0.029796	0.678515	48	0.34007	0.953784	623
SQLE	5	1440.1	600.76	1257.7	677.39	1375.8	834.96	1453.6	994.81	1308.6	1494.2	0	0	-0.71985	0.029955	0.678515	49	0.9706	0.999996	1570
B3GAT3	5	1188.3	4040.9	936.54	515.54	988.79	578.59	1290.5	831.99	1489.4	1108.4	1297	991.21	-0.52929	0.030264	0.678515	50	0.46294	0.972525	839
IGF1	5	1168.4	3311.3	1268.5	3305.2	1509.4	3324.2	1919.8	671.36	1039.1	270.18	1536.1	1596	0.59684	0.031227	0.686372	51	0.09315	0.872888	175
ALDH3B1	5	962.14	2462.2	772.55	194.4	883.96	265.02	1484.5	757.25	1025.6	706.47	821.91	620.47	-0.75371	0.03196	0.688976	52	0.73541	0.999996	1259
WNT7A	5	1351.3	716.19	891.15	436.98	1170.6	755.44	1389.5	1001.1	1439	1127.1	1547.7	1512.2	-0.55193	0.033108	0.700262	53	0.99372	0.999996	1606
FGFR4	5	976.46	2432.4	995.77	52.546	1059	425.36	1267.5	820.13	1258.4	912.89	1254.5	967.26	-0.54503	0.034071	0.707279	54	0.75129	0.999996	1283
CHKA	5	1162	492.68	1146.5	571.35	1005.7	487.03	1394.3	901.88	721	1010.7	732.41	518.84	-0.81575	0.034936	0.711742	55	0.96611	0.999996	1564
ALDOA	5	960.46	262.68	763.67	212.31	956.06	446.25	1520.6	986.18	1137.2	1511.8	1448	1607.5	-0.86086	0.036146	0.711742	56	0.94069	0.999996	1530
ALDH2	5	521.84	103.45	1565.6	817.73	1312.4	851.28	1103.6	737.2	1140.6	873.84	1601	1741.7	-0.60266	0.03619	0.711742	57	0.98369	0.999996	1590
NonTargetingControlGuideForHuman_0090	1	974.51	259.02	NA	NA	NA	NA	NA	NA	NA	NA	NA	NA	-1.9075	0.036286	0.805954	58	0.96383	0.998429	1559
NonTargetingControlGuideForHuman_0270	1	1514.1	618	NA	NA	NA	NA	NA	NA	NA	NA	NA	NA	-1.2914	0.037904	0.805954	59	0.96239	0.998429	1557
GRHPR	5	1095.4	88.257	934.04	1624.6	1129.6	425.56	1239	712.83	1890	2029.5	840.72	812.84	-0.42265	0.038045	0.735319	60	0.91709	0.999996	1503
DMGDH	5	1345.7	679.45	1157.3	742.69	909.97	628.6	1126.7	863.97	862.74	639.47	1486.6	1539.8	-0.48223	0.038769	0.736617	61	0.98916	0.999996	1594
SNRPB	5	1952.1	4023.2	1171.2	355.57	1012.4	273	898.23	482.18	1196.4	1560	1307	1324.5	-0.43849	0.039511	0.738201	62	0.75675	0.999996	1293
SLC7A4	5	1362.4	2587.2	958.33	145.66	1578.7	648.44	939.26	488.9	1245.9	928.15	1174	1184.7	-0.68246	0.041516	0.762944	63	0.86594	0.999996	1438
BGN	5	1396.9	601.12	1039.6	493.63	1236.3	652.52	1159	709.84	1065.4	937.75	957.6	976.98	-0.81376	0.043168	0.772827	64	0.99074	0.999996	1602
DROSHA	5	1269.5	3255.3	1055.6	311.68	1343.7	799.3	1392.7	890.41	1659.2	1116.8	984.97	1323.9	-0.60777	0.043433	0.772827	65	0.67947	0.999996	1172
PSMD4	5	1259.3	426.36	709.07	137.15	1274.1	626.6	1621.7	2279	970.15	1446.9	971.56	1259.3	-0.32437	0.045146	0.790764	66	0.71768	0.999996	1229
RLBP1	5	1069	2427	1924.2	587.84	845.25	566.35	1499.8	1866.2	838.7	959.2	1577	1470.8	0.046461	0.046745	0.806169	67	0.79454	0.999996	1346
FADS2	5	1337.4	2505.6	1284.7	307.42	1520.3	796.56	632.43	280.48	1248.3	792.42	992.36	823.89	-0.79329	0.048405	0.822157	68	0.87107	0.999996	1443
ACACA	5	1202.4	482.81	1272.5	581.78	822.06	351.46	929.87	541.92	1381.2	1152.8	1451.1	1537.1	-0.95278	0.049633	0.827242	69	0.98706	0.999996	1592
POLG2	5	1269.2	4054.3	1161.1	214.95	1116.4	1911.8	668.68	90.411	1019.5	610.06	1355.2	1709.7	-0.20242	0.050181	0.827242	70	0.49942	0.984194	896
AQP9	5	1394.6	2497.9	1240	560.36	1527.9	944.08	1018.8	595.51	1278.4	823.69	1337.5	1364.9	-0.66375	0.052177	0.834464	71	0.88179	0.999996	1455
MTHFD1	5	1256.2	2759.8	1277.6	561.41	1433.1	801.47	623.91	223.98	1044.5	636.67	1324	1565.3	-0.77543	0.052901	0.834464	72	0.78857	0.999996	1336
RARRES3	5	1073.4	100.24	1435.1	2131.8	1169.6	1670.1	1820.9	2402.7	915.52	756.73	1134.4	1229.8	0.25809	0.052901	0.834464	73	0.61591	0.995334	1080
UGT3A2	5	1193	388.78	960.46	346.2	509.48	193.11	1665.8	2087.9	998.07	706.76	1178.2	963.66	-0.94617	0.054226	0.834464	74	0.96785	0.999996	1566
ALDH9A1	5	1327.9	633.11	1220.4	1762.1	1533	981.67	1162.5	815.96	1706.7	1323.8	1426.6	1189.2	-0.43818	0.054341	0.834464	75	0.95586	0.999996	1551
UGP2	5	1499.1	338.63	1505.5	2044.3	1239.3	808.41	1532.8	1120.1	1180.2	1502.9	1145.6	1306.4	-0.13145	0.055604	0.84232	76	0.80989	0.999996	1365
THEM4	5	1100.3	3147.4	899.33	175.08	1117	367.95	1194.6	1896.5	850.27	534.54	1196.6	911.06	-0.53076	0.057096	0.85066	77	0.62696	0.996324	1099
APOB	5	1176.7	337.35	1421.2	742.36	1757	1218.4	1358.8	1782.1	1333.7	1084.3	1540.1	1302.9	-0.41303	0.058289	0.85066	78	0.96491	0.999996	1562
POLR2G	5	1449.9	2353.5	1093.3	331.91	853.89	228.99	1531.9	845.68	941.09	1267.3	1407.6	1555.9	-0.35596	0.058783	0.85066	79	0.83014	0.999996	1394
ABHD15	5	957.47	4757.6	652.1	176.14	654.84	186.38	1234.8	1868.8	921.47	397.95	1349.2	1923.4	-0.34903	0.05919	0.85066	80	0.2877	0.953784	526
NonTargetingControlGuideForHuman_0078	1	1147.1	428.23	NA	NA	NA	NA	NA	NA	NA	NA	NA	NA	-1.4194	0.059293	0.998446	81	0.9411	0.996388	1531
NonTargetingControlGuideForHuman_0020	1	1371.1	586.87	NA	NA	NA	NA	NA	NA	NA	NA	NA	NA	-1.2228	0.061817	0.998446	82	0.93856	0.996388	1527
UGT2B15	5	1136.4	2084.1	1069.6	1756.4	1373.3	680.1	1266.4	628.94	1195.5	602.28	1730	2295.8	-0.28997	0.063703	0.873229	83	0.61697	0.995334	1084
APOC3	5	1398	602.87	1111.8	718.75	1332.5	953.33	1433.3	1191.7	1613.1	1384.1	1354	1343.2	-0.3744	0.063791	0.873229	84	0.9926	0.999996	1605
DCXR	5	1448.1	4252.6	1570.2	4041.9	1253.2	397.19	944.96	267.14	1284.4	1845.2	813.03	1220.9	0.55415	0.06456	0.873229	85	0.18988	0.953784	340
SOD2	5	1119.7	196.57	1569.4	893.25	832.19	444.3	1388.5	1833.9	823.65	485.72	1610.9	1384.3	-0.78652	0.064939	0.873229	86	0.96393	0.999996	1560
NME1	5	1616.3	4585.3	1374.9	3677.1	1220.4	209.18	1414.2	794.7	1231.9	780.61	602.86	752.64	-0.16895	0.066697	0.873229	87	0.19166	0.953784	342
RETN	5	1426.4	503.49	1633.6	734.25	1230.6	1841.7	817.7	475.34	1579.2	1859.7	1706.9	1945.8	-0.29624	0.067669	0.873229	88	0.79346	0.999996	1342
HIST2H4A	5	822.45	4122.2	1168.1	300.57	1078.2	473.83	1313.2	821.98	1396.3	955.72	843.44	1009.7	-0.61087	0.068675	0.873229	89	0.32441	0.953784	591
OAS1	5	1297.2	257.98	1469.5	2306.5	1522.2	2085.8	1575.8	1046.7	839.27	791.03	1361.4	1409.3	-0.017721	0.069585	0.873229	90	0.84172	0.999996	1410
APOL1	5	1289.5	2636.2	1608.1	600.53	1326	523.25	1237.9	745.43	1217.2	975.14	1283.6	1276.3	-0.52533	0.07008	0.873229	91	0.83282	0.999996	1399
NR4A2	5	1582.9	6282.2	1002.5	2606.6	1371.8	692.22	1269.1	664.61	920.84	426.22	821.97	491.17	-0.83696	0.070142	0.873229	92	0.31119	0.953784	568
LYRM4	5	1327.8	4362.1	1749.8	3067.8	1144.5	180.95	1207.9	604.16	1320.1	1776.4	1106.1	1077.1	0.19485	0.072261	0.873229	93	0.46014	0.972525	834
GAMT	5	1359.8	2561.1	1004.1	541.2	1088.2	623.95	718.54	381.9	1459.1	1019.5	1427.1	1391.7	-0.65916	0.074284	0.873229	94	0.86843	0.999996	1441
NonTargetingControlGuideForHuman_0142	1	1738	881.45	NA	NA	NA	NA	NA	NA	NA	NA	NA	NA	-0.97865	0.075118	0.998446	95	0.92579	0.996388	1512
UGT2B10	5	1206.3	1786	889.21	509.21	562.31	295.61	1153.6	776.94	1100.3	908.41	1235.8	1058.7	-0.42299	0.075123	0.873229	96	0.9494	0.999996	1543
KDSR	5	1107.1	3466.1	1318	395.89	995.94	312.88	1196.2	1794.6	1438.7	800.55	866.89	611.31	-0.67409	0.075202	0.873229	97	0.54662	0.994736	970
ST6GALNAC6	5	1597	3125.1	1226.1	2545.4	1271.9	422.76	1429.3	600.81	1461.4	1118.3	1003.2	791.22	-0.36387	0.075529	0.873229	98	0.48426	0.977861	871
TMEM132A	5	1106.8	195.48	1139.7	406.4	1437.3	2218.4	1555.7	2156.4	552.13	278	1582.4	1334.4	-0.61657	0.076801	0.873229	99	0.82986	0.999996	1393
BHMT	5	2172.5	1275.6	1234.8	723.27	781.8	424.57	1206.5	813.12	1357.7	1563.7	1355.9	1197.1	-0.66822	0.076907	0.873229	100	0.97887	0.999996	1586
FBN1	5	1403.8	4426	1312.9	490.94	1152.3	585.45	1258.9	667.4	1695.5	1249	793.55	673.15	-0.67758	0.077084	0.873229	101	0.48169	0.977861	866
POR	5	1617.7	5713.7	1393.1	327.45	1487.6	811.87	1460.3	856.82	1194	883.75	1561.1	1820.7	-0.60112	0.077755	0.873229	102	0.38406	0.957926	710
SLC45A3	5	1353.3	2280.3	1250.5	585.29	1314	636.24	965.98	454.05	524.78	855.6	1439.4	1415.1	-0.53485	0.080149	0.873229	103	0.83469	0.999996	1402
CA5A	5	1514.7	752.53	1796.2	992.42	702.37	1186.5	1321.4	1891.9	1423.5	897.16	1446.6	1020.5	-0.58416	0.080705	0.873229	104	0.82231	0.999996	1381
MYH8	5	1342.1	522.75	1183.7	438.56	1597.2	2397.1	1264.6	1614.8	1238.6	1363.6	985.77	879.25	-0.013083	0.081005	0.873229	105	0.83846	0.999996	1405
CECR1	5	1077.4	1960.7	1269.2	485.98	793.8	409.17	1121.3	717.68	1197.5	818.48	1870.2	1664.7	-0.59577	0.081385	0.873229	106	0.89374	0.999996	1472
FBP2	5	1600.6	558.36	519.85	85.201	1274.1	763.04	1136.3	862.37	907.41	767.34	1557.8	1472.4	-0.56827	0.081482	0.873229	107	0.99551	0.999996	1610
CYP8B1	5	1601.5	848.2	951.06	1467.6	1189.1	823.23	1158.2	822.46	781.63	611.78	908.67	772.79	-0.42313	0.084794	0.873229	108	0.94829	0.999996	1542
CHIT1	5	1331.4	2325.2	1826.2	899.09	1092.1	1769	1171.4	547.34	1410.3	959.66	1352.6	947.24	-0.53418	0.085156	0.873229	109	0.74639	0.999996	1274
PGM1	5	1326.4	2918.7	1247.1	433.2	1278.6	596.21	1551.7	901.41	1204.2	1576.6	1352.2	1452.5	-0.33987	0.085686	0.873229	110	0.77819	0.999996	1324
TALDO1	5	1558.4	6761	1905	3686.3	1120.5	303.48	708.94	146.33	795.88	582.25	1033.2	914.21	-0.31326	0.086172	0.873229	111	0.26322	0.953784	481
MOGAT3	5	1323.5	2598.8	1158.1	327.52	1678.4	791.1	1388.4	1947.8	1358	1051.1	1501.9	1434.1	-0.21794	0.086764	0.873229	112	0.83248	0.999996	1398
ASNS	5	1015.5	255.04	1397	2017.6	1254	789.36	1132.8	725.02	830.52	632.83	698.01	582.18	-0.51735	0.086843	0.873229	113	0.95	0.999996	1544
NonTargetingControlGuideForHuman_0320	1	796.25	247.46	NA	NA	NA	NA	NA	NA	NA	NA	NA	NA	-1.682	0.087991	0.998446	114	0.91289	0.994359	1497
NonTargetingControlGuideForHuman_0100	1	1359.7	633.54	NA	NA	NA	NA	NA	NA	NA	NA	NA	NA	-1.1006	0.088138	0.998446	115	0.91276	0.994359	1496
NonTargetingControlGuideForHuman_0227	1	668.96	170.96	NA	NA	NA	NA	NA	NA	NA	NA	NA	NA	-1.962	0.089253	0.998446	116	0.91153	0.994359	1495
SLC25A19	5	1179.5	7212	1232.5	2660.1	985.35	228.7	1029.6	346.67	1085.2	555.44	1412	1165.6	-0.62073	0.089475	0.873229	117	0.14386	0.924954	264
PLCH2	5	1452	409.01	1571.4	2323.1	1440.5	725.66	612.99	330.69	1250.3	866.34	1147.9	1512.1	-0.70857	0.089661	0.873229	118	0.88484	0.999996	1464
IHH	5	1147.9	631.75	822.22	414.87	1479	927.34	1349	998.7	869.69	743.46	1273	1422.1	-0.55313	0.089679	0.873229	119	0.98179	0.999996	1589
PHEX	5	880.77	327.94	1580.6	885.04	1381.3	777.28	1739.7	2337.6	1351.1	1741.9	1463.3	1868.7	-0.23804	0.089802	0.873229	120	0.69154	0.999996	1195
HRAS	5	1860	4700.2	1711.9	752.14	1391.1	1964.6	1150.2	639.88	1355.6	860.94	1229	848.75	-0.5939	0.090041	0.873229	121	0.59976	0.995334	1047
MMP16	5	1357	318.85	921.72	1383.1	1110.2	1510.1	1423.7	1108.6	1628.8	1898.4	1209.6	1274.4	0.14805	0.090721	0.873229	122	0.7726	0.999996	1314
GOT1	5	1680.4	2516.3	1365	871.95	987.98	629.98	1239.7	871.29	1273.7	988	489.11	397.95	-0.43715	0.091286	0.873229	123	0.92981	0.999996	1517
SLC19A2	5	1567.9	6557.7	854.04	271.77	866.73	370.5	1164.3	885.86	1307	1113.6	1100.6	961.84	-0.31235	0.092063	0.873229	124	0.27747	0.953784	507
NFE2L2	5	1058.7	2064.5	493.53	1074.7	1274.8	620.68	886	369.17	1451.4	833.15	698.93	633.04	-0.47134	0.092063	0.873229	125	0.6591	0.999996	1145
NonTargetingControlGuideForHuman_0381	1	1307	604.06	NA	NA	NA	NA	NA	NA	NA	NA	NA	NA	-1.1122	0.092739	0.998446	126	0.9083	0.993783	1492
ATP1A2	5	1695.9	686.11	1367.4	579.72	1520.5	1995.9	916.11	604.78	1180.1	1482.4	1426.8	1314.5	-0.35821	0.094448	0.873229	127	0.90196	0.999996	1480
COL2A1	5	1022.1	317.12	1220.4	624.28	673.71	265.24	1304	1821.4	1452.8	1188.4	1037	963.18	-0.6278	0.094581	0.873229	128	0.95916	0.999996	1554
MAOB	5	1265.7	2509.1	1641.2	569.45	1603.6	746.66	1045.4	1532.7	1169.5	1427.9	1204.5	1215	0.15016	0.094943	0.873229	129	0.75188	0.999996	1284
CLPS	5	1041.4	2675.2	1145.1	1940	785.78	150.85	764.27	238.29	1396.7	797.15	1336.6	1155.5	-0.50907	0.095605	0.873229	130	0.70607	0.999996	1216
ONECUT1	5	1357.1	2209.3	1241.9	623.58	849.02	382.48	1291.4	716.71	1618.3	1887.5	1299.9	1094.6	-0.54819	0.096206	0.873229	131	0.91552	0.999996	1501
NonTargetingControlGuideForHuman_0394	1	701.13	199.1	NA	NA	NA	NA	NA	NA	NA	NA	NA	NA	-1.811	0.096446	0.998446	132	0.90468	0.993783	1485
ATIC	5	1076.9	3580.4	1476.8	2820.2	796.9	118.25	1285.1	524.01	935.22	999.8	1388.8	1435.5	0.071957	0.096886	0.873229	133	0.5084	0.984194	909
C3	5	1189.9	595.97	1140.3	807.45	1115	796.79	1440.3	1131.6	1468.2	1319.1	1117.2	1120.5	-0.41605	0.098352	0.873229	134	0.99186	0.999996	1604
NAT2	5	1200.8	5528.9	1228.2	3688	1468.6	621.28	1313.4	552.03	758.84	435.54	1695.2	1257	-0.61539	0.098829	0.873229	135	0.137	0.924332	249
MTHFS	5	1176.2	2785.8	1073.4	356.64	1688.3	813.73	900.17	1201.4	1448.4	1140.1	933.5	732.84	-0.34685	0.099535	0.873229	136	0.75031	0.999996	1279
CYP2B6	5	1743.8	3186.7	1024.3	408.74	1313.9	681.96	900.73	586.89	1424	1027	1137.5	1332.2	-0.54414	0.1007	0.873229	137	0.85584	0.999996	1424
PLCB2	5	1339.9	317.82	1586.5	833.32	849.95	1340	754.08	1179.3	1349.1	1559	1112.1	944.02	-0.013798	0.10101	0.873229	138	0.79452	0.999996	1345
PTGIS	5	1596.8	2621.3	1638.2	634.9	1624	769.77	512.27	196.1	1578.6	2039.6	1035.5	1067.4	-0.5162	0.10104	0.873229	139	0.87741	0.999996	1449
SMARCD3	5	1347.4	478.41	1227.2	585.61	840.65	1161.9	1429.6	1069.4	1651.5	1421.6	871.02	761.21	-0.31732	0.10127	0.873229	140	0.96541	0.999996	1563
PFKFB1	5	1514.9	699.89	1025.1	572.38	1173.8	732.44	1246.2	908.22	1260.3	1130.7	1314.1	1254.5	-0.56785	0.10374	0.87795	141	0.99474	0.999996	1609
TSTA3	5	1222.9	804.21	678.73	432.53	891.99	631.2	1159.1	971.61	1280	1447.1	1739.7	1586.7	-0.37628	0.10395	0.87795	142	0.98062	0.999996	1587
HIST2H3A	5	1292.5	3253	1526.8	3132.3	821.7	1642.8	1066.8	360.95	1421.8	630.49	1168.5	703.46	0.13367	0.10416	0.87795	143	0.28074	0.953784	511
NonTargetingControlGuideForHuman_0246	1	1237.7	579.13	NA	NA	NA	NA	NA	NA	NA	NA	NA	NA	-1.0944	0.10436	0.998446	144	0.8971	0.990244	1473
HK3	5	1492.2	414.15	999.27	479.02	787.46	457.43	1020.6	692.69	1511.9	1774	1124.5	1110	-0.6704	0.10599	0.886685	145	0.97596	0.999996	1582
GMPS	5	875.44	2658.2	1034.9	262.08	1532	2470.3	851.31	449.98	1439.8	931.99	1125.2	780.83	-0.57673	0.10733	0.886685	146	0.63341	0.997267	1109
ALDH6A1	5	1181.5	3330.4	1257.1	2642.3	1581.7	562.63	981.15	406.08	1165.5	632	953.85	1357.5	-0.18659	0.10757	0.886685	147	0.46056	0.972525	836
NonTargetingControlGuideForHuman_0162	1	791.96	280.37	NA	NA	NA	NA	NA	NA	NA	NA	NA	NA	-1.4948	0.11147	0.998446	148	0.89025	0.988823	1469
CTRC	5	942.11	3784.9	1545	580.14	1014.1	361.57	1128.4	1553.6	1405.8	1007.1	1218.1	1337.9	-0.17275	0.11204	0.914707	149	0.41031	0.96903	751
P3H2	5	1380.4	645.34	1209.3	1036	1704	1512.2	1122.4	974.37	661.27	578.52	1301.4	1335	-0.19824	0.11265	0.914707	150	0.99016	0.999996	1599
SFTPA2	5	837.23	484.27	1090.9	691.89	1496.9	1827.8	1748	1495.1	1438.1	1295.3	1267.3	1152	-0.18803	0.11389	0.914707	151	0.97201	0.999996	1576
ACLY	5	1385	348.47	1392.9	2351	1366.5	816.77	1693.5	1190.3	1265.3	1506.3	1367	1257.1	-0.31456	0.11434	0.914707	152	0.90027	0.999996	1478
CRAT	5	1630.8	3081	1247.6	2279.9	1552.3	528.58	1396.5	626.68	1559.8	1128.6	847.02	882.15	-0.20392	0.11527	0.914707	153	0.61709	0.995334	1085
RENBP	5	1713.6	3748	1189.6	1775.8	1331.4	773.77	1681.8	1090.2	1002.2	605.4	1393.9	1019	-0.53825	0.11692	0.914707	154	0.73603	0.999996	1261
GGT5	5	1250.9	3153.7	1218.1	2643.7	1598.6	658.97	1242.9	520.58	1415.2	1498.5	1142.3	1145.6	0.043242	0.11703	0.914707	155	0.43719	0.969548	803
NonTargetingControlGuideForHuman_0178	1	954.76	400.29	NA	NA	NA	NA	NA	NA	NA	NA	NA	NA	-1.252	0.11707	0.998446	156	0.88413	0.984545	1461
HIST2H3C	5	1302.2	3224.3	1535.6	3118.2	814.79	1612.1	1069.4	344.37	1416.2	642.37	1200.1	694.59	0.097807	0.1175	0.914707	157	0.29406	0.953784	536
NonTargetingControlGuideForHuman_0149	1	949.01	397.23	NA	NA	NA	NA	NA	NA	NA	NA	NA	NA	-1.2543	0.11809	0.998446	158	0.88318	0.984545	1460
NonTargetingControlGuideForHuman_0046	1	991.25	427.19	NA	NA	NA	NA	NA	NA	NA	NA	NA	NA	-1.2124	0.11855	0.998446	159	0.88281	0.984545	1457
RBP4	5	498.67	1582.5	1199.2	554.1	1163.8	638.28	1491.4	993.62	1030.9	875.68	1125.2	1023.6	-0.41029	0.11924	0.916346	160	0.72651	0.999996	1247
B4GALNT1	5	1160.2	3385.2	1358.7	333.75	1373.2	642.59	1213.5	1825.7	1222	755.69	1687.2	1553.2	-0.40594	0.12184	0.916346	161	0.59279	0.995334	1038
APOF	5	989.3	378.94	1492.7	891.1	1451.8	2007.6	1160.9	772.3	1137.1	859.64	1601.6	1485.7	-0.49524	0.12268	0.916346	162	0.95887	0.999996	1553
SIRT1	5	1451.8	620.14	1470.4	689.03	1481.9	1292.1	1058.8	901.04	917.83	951.9	1432.9	1394.3	-0.21508	0.12418	0.916346	163	0.98967	0.999996	1596
CHST4	5	1270.9	2414.3	1849.6	643.12	1142.6	1556.8	1392.9	1824.7	1090.9	875.44	1520.6	1654.4	0.25548	0.12447	0.916346	164	0.61079	0.995334	1066
LDHA	5	1302.6	501.21	711.59	180.29	1284.9	1979.1	876.74	1192.6	1075.6	725.51	516.47	455.67	-0.37385	0.12592	0.916346	165	0.88467	0.999996	1462
CDYL2	5	1745.8	4338.1	761.43	2176.2	1522.6	682.11	1409.3	852.62	828.6	433.15	1591.7	1202.4	-0.56433	0.12644	0.916346	166	0.29141	0.953784	533
NonTargetingControlGuideForHuman_0470	1	1662.2	939.3	NA	NA	NA	NA	NA	NA	NA	NA	NA	NA	-0.82279	0.12663	0.998446	167	0.87448	0.980676	1446
APOLD1	5	1497.4	3240.4	1388.3	382.82	1263.1	543.67	1128.7	1469.9	1526.2	1155	1219.1	1548.1	-0.028701	0.12696	0.916346	168	0.71228	0.999996	1224
RDH5	5	1153.6	2818.7	1275.2	620.74	1244.6	709.84	1601.3	1175.7	1315.3	964.47	1874.4	1953.1	-0.44629	0.1272	0.916346	169	0.73267	0.999996	1255
LMCD1	5	1215.3	7235.8	1057.9	2037.4	1958.7	882.77	1260.7	542.11	1263	854.69	1055.8	1398.3	-0.078885	0.12749	0.916346	170	0.15243	0.93375	281
GAL3ST4	5	1131.3	1835.1	1154	552.23	1751.6	1091	1293	751.02	1296.5	1828	555.14	724.83	-0.14915	0.1278	0.916346	171	0.75565	0.999996	1290
ENPP1	5	1004.5	1824.6	1410.8	633.97	1439.5	669.23	1575.4	1871.2	1176	924.7	1404.1	1314.3	-0.22087	0.1281	0.916346	172	0.89837	0.999996	1475
GBA	5	944.59	1773.3	1514.3	568.69	1445.4	742.32	879.81	524.89	1465.5	1095.4	1218.5	1185.3	-0.5819	0.12834	0.916346	173	0.89292	0.999996	1471
TCN2	5	1971.4	11764	1382.3	539.76	1264	545.82	1248.5	1915	1045.8	1651.5	1599.6	2341.7	0.58316	0.12918	0.9165	174	0.093927	0.872888	177
PSMB4	5	1304.3	4262	682.51	96.358	1027.4	440.22	757.81	421.9	1040.3	844.87	0	0	-0.84341	0.13168	0.923979	175	0.42622	0.96903	779
HRASLS5	5	1148	3955.4	1061.9	173.5	1193.4	1795.8	1368.5	832.78	480	692.27	1014.1	1306.3	0.44619	0.13188	0.923979	176	0.42351	0.96903	775
SAA1	5	1401.6	2920.4	685.63	208.89	1211.9	912.74	1256.8	1014.8	1288.6	1064	1261.5	1177.2	-0.29218	0.13416	0.927869	177	0.80687	0.999996	1360
RECQL5	5	1136.7	217.52	1424.7	1973.1	1530.1	986.69	1542	1344.1	1256.7	1383.9	1159.3	1142.7	-0.10938	0.13432	0.927869	178	0.94624	0.999996	1537
BPGM	5	1443.6	3567.2	1454.6	898.53	1479.3	934.84	1073.6	699.04	2009	1580.7	1105.4	1031.5	-0.48203	0.13492	0.927869	179	0.67985	0.999996	1175
NonTargetingControlGuideForHuman_0153	1	969.16	442.5	NA	NA	NA	NA	NA	NA	NA	NA	NA	NA	-1.1293	0.13576	0.998446	180	0.86535	0.976537	1437
NonTargetingControlGuideForHuman_0335	1	1323.8	705.23	NA	NA	NA	NA	NA	NA	NA	NA	NA	NA	-0.90757	0.13723	0.998446	181	0.86403	0.976414	1434
CYP2D6	5	1582.4	4152.3	982.22	388.38	1000.4	536.79	1425.8	945.84	1320	980.18	894.84	1054	-0.51033	0.13787	0.933583	182	0.60658	0.995334	1057
CD38	5	1642.7	9490.9	1391.2	563.68	1392.4	644.27	888.16	720.34	1375.4	1303.4	1594	1549.7	-0.18962	0.13848	0.933583	183	0.12569	0.921925	235
SULT1A1	5	960.24	250.69	1044.1	1611.4	646.22	238.92	1517.8	1009.8	1077.7	775.12	927.27	882.09	-0.53122	0.13998	0.933583	184	0.9435	0.999996	1534
ID1	5	1131.5	5141.6	1003.8	176.61	1249.1	543.84	1197.8	1492.2	1200.8	943.79	710.09	576.12	-0.32412	0.14029	0.933583	185	0.29986	0.953784	548
ACAT2	5	1660.9	2999.3	1109.6	605.54	1029.8	603.93	1390.7	1020.8	1364.8	1022.2	1564.5	1557.4	-0.43118	0.14052	0.933583	186	0.86778	0.999996	1440
NonTargetingControlGuideForHuman_0175	1	1631.8	947.81	NA	NA	NA	NA	NA	NA	NA	NA	NA	NA	-0.78318	0.14064	0.998446	187	0.86047	0.974436	1430
NonTargetingControlGuideForHuman_0416	1	1366.6	745.12	NA	NA	NA	NA	NA	NA	NA	NA	NA	NA	-0.87418	0.14093	0.998446	188	0.86019	0.974436	1429
CHRNB2	5	1414.6	9122.8	1312.5	3711.2	1552.3	548.77	1277.3	566.83	1503.1	1178.6	1060	984.03	-0.22884	0.14275	0.933583	189	0.10105	0.872888	191
CPNE6	5	1281.5	6309.9	1827.9	792.45	637.89	1060.3	1194.4	667.27	1230.6	716.94	1998	2411.3	-0.25372	0.14283	0.933583	190	0.23524	0.953784	426
NT5E	5	1143.9	379.28	1454.9	2246.6	474.71	854.01	1275.5	833.07	732.84	466.02	1360.6	1023.5	-0.5121	0.14359	0.933583	191	0.78618	0.999996	1333
PTGDR	5	1535.5	3278.3	1171.6	241.23	958.59	541.7	1568.1	2029.6	1220.2	863.07	949.16	1085.1	-0.15315	0.14379	0.933583	192	0.77218	0.999996	1313
SGPP1	5	817	2120.7	1323.9	2823.2	902.51	338.22	1095	570.52	1348.9	810.71	1218.9	1375.9	-0.27953	0.14408	0.933583	193	0.43423	0.96903	797
PTGS2	5	1173.7	2875.1	1184.9	477.75	1149.3	480.55	1188.2	1485.9	899.46	1068.6	677.95	741.17	0.18838	0.14533	0.936298	194	0.64477	0.998046	1129
ALDH1L1	5	1467.5	631.55	1286.1	593.63	1034.3	631.01	1592.9	1233.9	1129.6	1215.4	1627.9	1707.2	-0.54007	0.14772	0.940118	195	0.98621	0.999996	1591
IGFBP3	5	961.65	179.42	1675.8	2309.9	1335.1	800.04	897.58	465.64	1015.1	769.51	986.47	1205.2	-0.56864	0.14785	0.940118	196	0.91618	0.999996	1502
GDPD3	5	1410.4	5279	1190	406.23	1415.4	808.81	1144.7	655.77	1270.2	1718.2	1823.5	1665.4	-0.4668	0.14996	0.940118	197	0.37705	0.953784	695
TPMT	5	927.08	2081	1454.2	2441.3	1593.4	883.6	1270.1	870.19	1504.5	1067.4	1677.2	1316.8	-0.42179	0.15197	0.940118	198	0.67113	0.999996	1161
NonTargetingControlGuideForHuman_0186	1	716.35	290.21	NA	NA	NA	NA	NA	NA	NA	NA	NA	NA	-1.3006	0.15197	0.998446	199	0.84896	0.969148	1417
ACSM1	5	862.09	327.99	1420	860.4	1189	1659.8	1300.8	847.76	1212.4	1612.5	1237.6	933.16	-0.51207	0.15303	0.940118	200	0.87766	0.999996	1450
SLC16A8	5	1816	1011.3	1198.3	649.68	1256.1	1791.7	1538.9	971.25	1181.3	1390.3	1785.2	1854.1	-0.30442	0.15307	0.940118	201	0.92539	0.999996	1509
DHDH	5	1085.1	17442	1093.1	339.61	1003.3	532.72	1536.7	969.72	1346.2	1102.6	797.1	766.68	-0.47562	0.15397	0.940118	202	0.0068936	0.730434	14
SLC25A25	5	1727.5	597.44	696.93	293.65	1369.6	1728.4	1070.5	763.07	1163.5	1375.8	1458	1281.1	-0.33712	0.154	0.940118	203	0.92366	0.999996	1507
SCLY	5	1240.1	3261	940	1397.3	1255.7	724.75	1261	822.62	1145.1	856.87	1402.2	1084	-0.39446	0.15617	0.940118	204	0.66426	0.999996	1154
NR5A1	5	1151.7	1937.9	1067.9	443.93	1337.2	644.45	1095.9	624.88	1396.5	1491.2	1855.4	1759.4	-0.44301	0.15662	0.940118	205	0.91448	0.999996	1500
NonTargetingControlGuideForHuman_0466	1	1271.2	706.51	NA	NA	NA	NA	NA	NA	NA	NA	NA	NA	-0.84647	0.15881	0.998446	206	0.84202	0.965958	1411
SCP2	5	1417.8	621.25	1451	1892.8	823.26	507.76	1071.3	740.8	858.12	615.98	1076	1098.6	-0.50465	0.15886	0.940118	207	0.96474	0.999996	1561
HIST1H3G	5	1417.9	408.69	804.34	1213.4	1497.1	1006.7	1287	1504.9	1553.6	1414.2	1509.5	1536.6	-0.054939	0.15923	0.940118	208	0.92561	0.999996	1510
NonTargetingControlGuideForHuman_0013	1	1079.6	562.21	NA	NA	NA	NA	NA	NA	NA	NA	NA	NA	-0.94009	0.1596	0.998446	209	0.84119	0.965958	1409
IGFBP4	5	1208.2	2940.1	1582.9	959.94	1168	643.69	530.8	211.52	1412.3	1484.5	1169.4	1121	-0.39095	0.16028	0.940118	210	0.72619	0.999996	1246
SDHB	5	1601.4	875.83	902.62	495.17	1009.6	580.4	1345.3	1662.5	1313	1011.4	1020.8	1048.1	-0.58694	0.16048	0.940118	211	0.97171	0.999996	1574
ALDH5A1	5	1671.2	5174.2	1306	3721.5	1609.3	3622.5	1743.4	2910.5	1911.7	731.53	1684.9	1698.1	0.95457	0.16096	0.940118	212	0.074019	0.872888	134
CSPG4	5	1671	827.41	1337.2	623.15	1137	1554.3	1708.1	1361.4	1370.6	1238.8	675.29	669.73	-0.2364	0.16182	0.940118	213	0.96287	0.999996	1558
ZDHHC2	5	1340.1	3580.5	1417.3	3135.3	1383.2	543.03	1579.1	799.43	1018.2	1356.5	1013.4	1106.8	0.27033	0.1624	0.940118	214	0.37381	0.953784	687
CHI3L2	5	1391	2800.3	1210.2	392.93	936.17	479.55	719.42	349.01	1855	1665	594	687.94	-0.55974	0.16552	0.940118	215	0.83046	0.999996	1395
NonTargetingControlGuideForHuman_0095	1	1362.3	785.13	NA	NA	NA	NA	NA	NA	NA	NA	NA	NA	-0.79425	0.16597	0.998446	216	0.83437	0.965145	1400
DLG3	5	1700.6	4393.2	1443.8	2413.5	1002.4	381.21	1029.7	409.41	1502.8	1661.3	1119.2	993.36	-0.0137	0.16601	0.940118	217	0.60442	0.995334	1050
ST8SIA2	5	992.31	2362.4	1458.2	2529.2	1878.5	825.42	1904.5	1267.4	1292.1	788.17	1666.5	1361.9	-0.43907	0.16664	0.940118	218	0.64089	0.998046	1123
CYP1A2	5	1705	6570.2	1377.8	505.39	1336.2	714.89	1002.6	562.03	1200.3	1527.4	1614.4	1440.2	-0.49929	0.16686	0.940118	219	0.32136	0.953784	588
PON1	5	1246.3	2540.8	1307.3	515.39	706.76	199.99	1279.1	1789.9	1403.8	1745.9	1123.7	1157.8	0.17873	0.16739	0.940118	220	0.72091	0.999996	1236
TPH1	5	1260.4	320.74	965.43	535.19	1289.9	860.98	1027.4	1379.8	1481.8	1769.4	575.71	722.53	-0.16344	0.16936	0.940118	221	0.77998	0.999996	1328
SNCAIP	5	1061.8	602.13	1208.8	857.41	1172.8	880.74	1177.3	903.28	809.13	1005.1	1159.8	1335.9	-0.39734	0.17035	0.940118	222	0.93253	0.999996	1520
GSTO1	5	1180.1	2703.5	1168.3	586.29	989.45	1488.3	1645.4	1130.1	1616.5	1127.6	1023	768.83	-0.4654	0.17083	0.940118	223	0.76948	0.999996	1309
SLC16A3	5	1261.5	1990.6	1304.8	606.62	1437.7	726.17	750.67	376.77	824.28	1124.9	1310.4	1628.1	-0.3357	0.17134	0.940118	224	0.7288	0.999996	1250
NonTargetingControlGuideForHuman_0014	1	1135.8	619.76	NA	NA	NA	NA	NA	NA	NA	NA	NA	NA	-0.87286	0.17196	0.998446	225	0.82837	0.964036	1391
HAGH	5	1841.8	3094.2	934.13	255.38	1264.9	902.04	1675.2	1287.7	1524.7	1212.7	979.89	1093.1	-0.35467	0.17219	0.940118	226	0.88557	0.999996	1465
NonTargetingControlGuideForHuman_0350	1	1212.3	681.48	NA	NA	NA	NA	NA	NA	NA	NA	NA	NA	-0.8301	0.17341	0.998446	227	0.82691	0.964036	1389
ARG2	5	1301.3	4114.1	1268.7	2018.7	1623	1010.9	1374.1	835.01	1223.7	836.94	1281.7	1000.1	-0.45259	0.17513	0.940118	228	0.50032	0.984194	897
ABCD1	5	1524.3	2493.4	1400.8	646.58	1215.8	549.07	1378.5	2084.6	1295.9	1572.2	1492.8	1391.9	0.088833	0.17666	0.940118	229	0.74978	0.999996	1278
PPARG	5	1588.4	533.13	1039.5	1632.7	1073.7	1598.4	1477.4	1904.3	1460.3	1038.7	1152.2	855.06	-0.031931	0.17757	0.940118	230	0.67896	0.999996	1170
GCSH	5	1405.1	3066.9	1260.8	2763.4	835.08	294.72	1369.2	706.02	1265.7	846.85	1161.8	897.5	-0.47559	0.17797	0.940118	231	0.4155	0.96903	760
SULT1C2	5	1385	3247.8	1411.1	2182.9	1394.4	648.13	1217.9	599.28	1448.7	1009.2	1018.3	772.03	-0.46003	0.17811	0.940118	232	0.72502	0.999996	1243
PFKFB4	5	1543.3	2851.8	1063.7	2083.2	888.47	112.8	1408.5	2037.7	1715.1	1078.6	1108.1	853.99	0.078518	0.17915	0.940118	233	0.53411	0.993599	947
VNN3	5	1314.9	2667	1449.5	2356.6	351.16	689.98	1312	684.4	1060.3	549.48	1165.3	701.33	-0.015505	0.17918	0.940118	234	0.48114	0.977861	865
SLC22A4	5	1115.7	6062.5	1016.1	435.69	1534.1	943.13	1318.9	824.26	1160.9	1007.1	715.98	683.89	-0.4412	0.18017	0.940118	235	0.21185	0.953784	380
GPAT2	5	1435.4	3466.5	1272.5	569.33	1217.1	552.39	1071.3	659.4	1292.8	1524.3	1770.8	1942	-0.28311	0.18048	0.940118	236	0.69412	0.999996	1199
AMN	5	1594.9	4614.2	712.31	1139.7	1505.9	907.66	805.99	397.71	1651.5	1095.5	1106.7	1063.4	-0.3246	0.18176	0.940118	237	0.5175	0.984913	926
THEM5	5	1393.1	3504.3	1446.5	443.84	2188.7	3041.9	1584.9	2111.5	1561.5	1156.3	934.43	667.92	-0.0097746	0.18212	0.940118	238	0.62586	0.996324	1097
B4GALNT2	5	1561.3	3646	1218.5	621.91	1494.5	2157.8	2017.6	1259	1318.5	825.05	1322.5	1191.6	-0.41292	0.18233	0.940118	239	0.70312	0.999996	1213
ART4	5	1539.7	3336.4	1149.4	458.43	1903.9	1312.3	1350.9	880.11	1314	1037.2	1072.5	1040.6	-0.43875	0.18241	0.940118	240	0.76176	0.999996	1301
SLC2A5	5	1562.7	6909.7	1139	539.59	1255.1	787.88	1616.8	2063.8	875.33	633.37	617.28	432.86	-0.4886	0.18288	0.940118	241	0.25607	0.953784	470
PROCA1	5	624.56	90.708	1360.8	658.73	1014.1	1293	1435.1	1122.4	890.56	675.8	1146.2	1187.5	-0.37591	0.18323	0.940118	242	0.97125	0.999996	1571
PLA2G5	5	1427.5	5586.2	1047.6	259.26	1002.2	405.45	1270.9	901.27	1115.8	900.96	984.57	1072.4	-0.4018	0.18361	0.940118	243	0.34563	0.953784	629
NonTargetingControlGuideForHuman_0184	1	590.44	240.31	NA	NA	NA	NA	NA	NA	NA	NA	NA	NA	-1.2933	0.18415	0.998446	244	0.81554	0.959572	1373
IGFALS	5	1341.1	3835.6	1760.9	3091.2	1019.3	485.84	778.81	316.2	1379.9	877.94	2048.3	1784	-0.42549	0.18453	0.940118	245	0.57347	0.995334	1009
GHRHR	5	1291.3	4889.8	1236.8	2557.3	1743.8	3143.8	1346.4	383.36	555.19	296.55	939.17	697.69	0.21082	0.18684	0.940118	246	0.21396	0.953784	385
MMP1	5	856.2	3100.5	1722.8	3798	1100.5	476.34	1145	562.11	1329	839.8	1276.8	1162	-0.39867	0.18754	0.940118	247	0.33001	0.953784	601
PRKAR2B	5	1634.5	2055.9	1023.9	727.83	1577.5	1881.4	1909.6	1577.4	555.61	383.3	1342.5	1071.5	-0.30025	0.18766	0.940118	248	0.9114	0.999996	1494
NQO1	5	1391.6	3469.3	996.03	1611	1334.4	665.97	635.52	265.57	570.62	258.43	1110.6	1016.6	-0.56454	0.18917	0.940118	249	0.68032	0.999996	1176
MXRA8	5	1249.9	2214.1	1734.7	2733.8	1356.3	504.47	1330.4	640.18	1371	1070.3	1378.9	1456.6	-0.13892	0.18924	0.940118	250	0.70267	0.999996	1211
AGXT2	5	1401.1	3513.1	931.63	175.62	1272.5	598.68	1273.8	860.94	1353.8	1186.2	1345	1502.4	-0.37753	0.19006	0.940118	251	0.67371	0.999996	1166
LCN15	5	1168.8	282.09	1657.4	2584.8	1111.5	1800.5	1253.8	592	1471.2	2076.5	1289.7	824.98	-0.073573	0.19013	0.940118	252	0.55793	0.995334	988
PTPRB	5	1028.5	1700.1	1014.9	427.82	1239	690.88	1364.3	870.49	1042	906.29	1317.5	1452.3	-0.42437	0.19086	0.940118	253	0.92619	0.999996	1515
NEU1	5	1266.2	741.47	1293.6	888.11	1262.3	1601.6	1243.2	936.54	1815.8	1503.5	1106.9	1058.9	-0.34022	0.19151	0.940118	254	0.96939	0.999996	1568
HIST1H3I	5	1780.1	3554.3	1340.8	2445.6	1009.1	1880.1	1115	250.42	1021	1833.7	1325.9	1657.4	0.85537	0.19169	0.940118	255	0.098334	0.872888	185
PRNP	5	1066.3	3740.6	1747.5	2584.1	1297.1	758.56	1580.2	1105.9	1237.6	903.67	1450.2	1174.5	-0.3786	0.19274	0.940118	256	0.46839	0.972525	852
NonTargetingControlGuideForHuman_0427	1	1239.7	733.59	NA	NA	NA	NA	NA	NA	NA	NA	NA	NA	-0.75619	0.19299	0.998446	257	0.80733	0.957906	1362
NUDT7	5	1145.7	6147.7	1115.5	2255.9	1235.8	2291.6	1343.4	473.01	1564.3	2344.7	1268.8	598.13	0.73698	0.19319	0.940118	258	0.17553	0.953784	314
NonTargetingControlGuideForHuman_0444	1	1799	1184.2	NA	NA	NA	NA	NA	NA	NA	NA	NA	NA	-0.60291	0.19342	0.998446	259	0.807	0.957906	1361
ESYT3	5	1264.3	3869.3	1030.2	3077.9	1697.9	3242.7	1035.9	342.51	1068.5	480.65	1577.2	1046.8	0.17106	0.19468	0.940118	260	0.17293	0.953784	310
SULT1C3	5	1358.7	4650.6	1803.3	5481.1	1327.6	379.48	1097.3	1898.3	977.64	518.91	1395.2	1506.2	0.45028	0.19502	0.940118	261	0.080422	0.872888	150
PLCL1	5	1423.8	3940.9	1695.3	3940.4	963.01	344.34	963.42	385.22	967.15	760.49	1569.7	1368	-0.27234	0.19721	0.940118	262	0.26214	0.953784	478
BAG2	5	1044	4198	1306.8	495.41	976.13	1659.4	1579.6	846.28	1493.5	980.08	967.64	1032.2	-0.25705	0.19764	0.940118	263	0.39839	0.967263	729
HIST2H4B	5	827.07	4066.3	1294.9	2258.7	1176.7	309.96	1081.4	470.72	1439.3	936.39	827.14	1020.4	-0.15855	0.19855	0.940118	264	0.33401	0.953784	611
INPP5J	5	883.65	2235.7	1255.9	542.03	854.13	323.42	995.66	689.82	1058.5	832.7	1040.8	1060.9	-0.4373	0.19898	0.940118	265	0.7586	0.999996	1295
MCEE	5	1373.7	2755.5	1117.9	1826.2	793.76	263.43	696.99	211.02	1274.4	1697.7	1722.4	2073.7	0.34059	0.19961	0.940118	266	0.44945	0.972525	819
CES1	5	1435.1	2737.5	1112	424.32	1499.2	2283.3	857.96	316.41	1343.1	1533.4	1089.2	955.35	0.0010138	0.20014	0.940118	267	0.75283	0.999996	1286
B4GALT1	5	1465.2	2251.4	1159.3	1815	1358.8	2018.6	1014.9	455.41	1098.3	534.05	1413.9	917.85	-0.026048	0.20044	0.940118	268	0.50057	0.984194	898
NonTargetingControlGuideForHuman_0477	1	1322.8	813.63	NA	NA	NA	NA	NA	NA	NA	NA	NA	NA	-0.70051	0.20167	0.998446	269	0.79897	0.954275	1354
NonTargetingControlGuideForHuman_0276	1	947.41	520.29	NA	NA	NA	NA	NA	NA	NA	NA	NA	NA	-0.86342	0.20178	0.998446	270	0.79887	0.954275	1353
ACE	5	1106	2568.6	1518.9	526.39	1540.1	1126.1	1778.4	1400.9	1346.2	1095.5	1372.5	1397.7	-0.32055	0.20282	0.947339	271	0.77324	0.999996	1315
NonTargetingControlGuideForHuman_0417	1	564.36	240.01	NA	NA	NA	NA	NA	NA	NA	NA	NA	NA	-1.2301	0.20291	0.998446	272	0.7978	0.954275	1352
NonTargetingControlGuideForHuman_0076	1	1425.9	902.23	NA	NA	NA	NA	NA	NA	NA	NA	NA	NA	-0.65975	0.20524	0.998446	273	0.79535	0.954275	1347
SRD5A2	5	1270	3500	1217.5	524.59	1052.9	1683.6	821.26	465.77	1185.5	886.36	1275.9	1035.4	-0.36012	0.20558	0.951043	274	0.61972	0.996324	1087
NonTargetingControlGuideForHuman_0097	1	1336.5	831.77	NA	NA	NA	NA	NA	NA	NA	NA	NA	NA	-0.68352	0.20634	0.998446	275	0.7942	0.954275	1344
MPV17	5	1462.7	4211.2	987.28	180.53	1086.5	1796.1	815.95	315.04	1188.3	1390.8	1684.5	1545	0.051079	0.20638	0.951043	276	0.54398	0.994736	965
PSMD14	5	1108.6	309.03	472.65	163.09	849.66	474.88	681.39	844.08	1245.7	1193.7	573.88	602.66	-0.44971	0.20663	0.951043	277	0.97687	0.999996	1585
SLC29A1	5	1292.4	5516.3	788.04	213.25	1597.9	847.86	1518.4	1778.4	1729.4	1455.9	1370.7	1513.1	-0.052896	0.20701	0.951043	278	0.31504	0.953784	578
SULT4A1	5	1501.4	4204.5	1073.1	1868.5	1121.1	651.82	585.97	385.32	1577.4	1251.1	1291.6	1052.7	-0.3145	0.20869	0.952519	279	0.56016	0.995334	991
CPD	5	1131.3	414.75	976.37	1520.3	1261.7	794.82	933.6	651.36	1321.7	1080.5	1263.4	1355.7	-0.40455	0.20967	0.952519	280	0.94441	0.999996	1535
PPP1R1A	5	1261.5	549.71	896.41	346.82	1276	1662.3	1267.7	1056.4	1521.2	1701.6	1459.5	1591	-0.069193	0.20988	0.952519	281	0.84071	0.999996	1408
NonTargetingControlGuideForHuman_0485	1	712.29	354.26	NA	NA	NA	NA	NA	NA	NA	NA	NA	NA	-1.0056	0.21023	0.998446	282	0.79022	0.953622	1339
DGKQ	5	765.69	5385.2	1512.8	503.22	1702.5	2382.8	1596.6	1954.2	1672.3	1960	1364.8	1127	0.26016	0.21103	0.952667	283	0.16986	0.953784	304
C4A	5	613.74	1887.1	1367.7	413.88	1109.6	564.4	1236.2	1551.9	1326	1404.8	1078	1074.3	0.039117	0.21284	0.952667	284	0.70239	0.999996	1210
DRD4	5	1251.7	3116.2	1280.4	602.51	1135.1	692.16	1540	1987.4	1219.6	893.82	1127.3	909.17	-0.37897	0.2137	0.952667	285	0.70132	0.999996	1207
PLCXD1	5	1632.8	3915.9	1714.7	642.71	1656.4	956.69	1429.3	2069.5	1339.3	1812	1457.9	1730.4	0.34143	0.21436	0.952667	286	0.48262	0.977861	868
ASS1	5	1326.4	2867.9	998.23	405.18	1745.8	1024.5	1224.6	900.92	1593.4	1933	1290.2	1056.4	-0.36531	0.21448	0.952667	287	0.79034	0.999996	1340
DRD1	5	1269.2	2736.9	1282.3	733.49	1232.8	1626.2	1266	874.05	1072.2	777.11	781.68	602.9	-0.419	0.21501	0.952667	288	0.80065	0.999996	1356
NKX2-3	5	1053.9	3241.5	1105.1	468.98	1834.2	1266.4	572.97	334.52	1622.5	1360.3	861.82	799.2	-0.3941	0.21613	0.95274	289	0.57509	0.995334	1011
GRIN1	5	637.95	3112.3	1256.1	2055.4	1271.3	562.01	1331.6	657.25	1329.4	1747.1	1130.9	964.65	0.08236	0.21761	0.95274	290	0.39194	0.965433	720
SLC52A3	5	1264.1	3020.8	1513.5	2591.8	1543.7	661.19	1413.6	862	1333.7	1024.2	1547.6	1296.8	-0.31777	0.21884	0.95274	291	0.64528	0.998046	1130
ARSE	5	1731.4	5035.7	1667.1	3113.7	1064.5	327.11	1431	730.94	1365.4	1573.4	1190.7	1300.4	0.16573	0.2192	0.95274	292	0.4958	0.983712	891
PNLIP	5	1377	425.98	1271.3	2173.5	1041.9	1179.1	1659.6	1566.5	1367.6	1297.1	1436.3	1432.9	-0.039857	0.21927	0.95274	293	0.9021	0.999996	1481
NonTargetingControlGuideForHuman_0070	1	1345.3	865.02	NA	NA	NA	NA	NA	NA	NA	NA	NA	NA	-0.63653	0.22142	0.998446	294	0.7792	0.953462	1326
RGN	5	1195.7	2066.6	1457.3	763.85	1622.5	2235.1	468.7	203.32	1232.5	982.62	1263	1040.2	-0.30315	0.22173	0.95647	295	0.83077	0.999996	1396
NonTargetingControlGuideForHuman_0483	1	701.38	360.47	NA	NA	NA	NA	NA	NA	NA	NA	NA	NA	-0.95838	0.22173	0.998446	296	0.77889	0.953462	1325
LPIN2	5	1536.9	8508.1	648.19	270.03	602.2	256.15	1280.8	826.28	1216.2	1020.1	1119.1	1126.3	-0.4426	0.22234	0.95647	297	0.14182	0.924332	261
GCKR	5	1592.7	5142.7	928.8	1464.2	1474.2	912	1105.8	706.99	1430.5	1040.7	1689.1	1430.1	-0.34931	0.22269	0.95647	298	0.43222	0.96903	794
NonTargetingControlGuideForHuman_0259	1	1559.3	1042	NA	NA	NA	NA	NA	NA	NA	NA	NA	NA	-0.58109	0.22271	0.998446	299	0.77789	0.953462	1323
CHI3L1	5	1478.3	4158.7	1009.2	254.98	1457.9	755.93	2073.7	1786.1	1435.8	1200.2	1408.8	1473.2	-0.23687	0.22425	0.95947	300	0.56191	0.995334	995
ACY3	5	1115.4	599.51	959.9	1399.7	1032.7	706.15	1299.8	1028.5	1127.3	920.25	1004.6	1089.7	-0.31495	0.22512	0.959549	301	0.95311	0.999996	1548
NonTargetingControlGuideForHuman_0478	1	1226.4	774.27	NA	NA	NA	NA	NA	NA	NA	NA	NA	NA	-0.66286	0.22575	0.998446	302	0.77485	0.953462	1319
NonTargetingControlGuideForHuman_0238	1	1265.5	807.92	NA	NA	NA	NA	NA	NA	NA	NA	NA	NA	-0.64674	0.22651	0.998446	303	0.77419	0.953462	1318
NonTargetingControlGuideForHuman_0375	1	1333.2	864.16	NA	NA	NA	NA	NA	NA	NA	NA	NA	NA	-0.62494	0.22744	0.998446	304	0.77336	0.953462	1317
NonTargetingControlGuideForHuman_0346	1	935.53	548.08	NA	NA	NA	NA	NA	NA	NA	NA	NA	NA	-0.7703	0.22925	0.998446	305	0.77166	0.953462	1312
SLC27A5	5	1551.9	3233.3	1326.8	823.11	2025.7	1406.2	1208.1	896.25	1611.2	1858.6	1440.1	1209.5	-0.34094	0.23138	0.972835	306	0.78889	0.999996	1337
B3GAT2	5	1066.2	1931.6	1070.8	1906.9	780.07	377.46	1221.8	756.42	1360.7	900.87	1172.7	1174.6	-0.29602	0.23221	0.972835	307	0.67264	0.999996	1165
GOT2	5	1456.5	4478.1	1316	3525.6	783.84	1493	1163.7	299.25	1276	798.34	1651.1	1391.7	0.3412	0.23221	0.972835	308	0.19577	0.953784	349
NonTargetingControlGuideForHuman_0064	1	823.7	466.04	NA	NA	NA	NA	NA	NA	NA	NA	NA	NA	-0.82031	0.23287	0.998446	309	0.76802	0.953462	1306
LPA	5	1224.7	541.59	1191.3	762.69	1382.7	919.98	1155.5	1387.6	1419.3	1498.1	791.16	759.76	-0.32285	0.23318	0.972835	310	0.97557	0.999996	1579
TNXB	5	1587.1	3823.4	1150.2	577.26	851.76	363.83	955.34	598.9	1249.8	1038.8	1444.1	1498.3	-0.46972	0.23338	0.972835	311	0.679	0.999996	1171
CKMT2	5	1469	4458.5	2064	4652	1128.5	476.79	1025.8	445.51	1586.5	2153.4	1212.4	1137.5	0.1743	0.23419	0.972835	312	0.24209	0.953784	440
FADS1	5	1329.1	3114.7	1081.5	251.45	896.53	1289.7	1382.2	1829.7	995.96	780.95	1109.5	1022.9	0.14362	0.23528	0.972835	313	0.65866	0.999996	1144
CYP19A1	5	1541.6	2984.8	575.04	110.61	1077.1	1585.7	1181.8	742.18	1101.2	809.6	1315.2	1101.7	-0.34934	0.23588	0.972835	314	0.82477	0.999996	1386
NonTargetingControlGuideForHuman_0403	1	1168.8	743.67	NA	NA	NA	NA	NA	NA	NA	NA	NA	NA	-0.65161	0.23719	0.998446	315	0.76351	0.953462	1303
DGAT2	5	1716.7	4036.9	1231.5	626.68	1205.4	635.46	1445.5	975.06	1529.1	1749.1	1217.9	1165.9	-0.31522	0.23738	0.972835	316	0.68067	0.999996	1177
NOTUM	5	1356.5	3801.7	755.53	1103.6	1344.5	929.53	876.25	561.8	1671.1	1299.6	936.76	760.01	-0.33192	0.23773	0.972835	317	0.5851	0.995334	1031
GK	5	1337	3975.7	1088.7	256.55	984.77	1446.3	1380.1	843.94	1168.7	826.16	1490.6	1301.7	-0.34767	0.23841	0.972835	318	0.5391	0.994736	954
SREBF2	5	1341.2	557.7	1212.3	661.32	753.39	424.22	1157.2	960.01	1311.1	1360.8	1426	1408.7	-0.54816	0.23865	0.972835	319	0.98918	0.999996	1595
SHPK	5	1248.3	3404.5	1280.2	373.61	1411	2218	1171.4	1574.7	1719.3	2053.4	1389.5	1336.2	0.34129	0.24009	0.97498	320	0.46156	0.972525	837
NonTargetingControlGuideForHuman_0486	1	844.05	491.03	NA	NA	NA	NA	NA	NA	NA	NA	NA	NA	-0.78029	0.24144	0.998446	321	0.75948	0.953462	1298
SLC7A6	5	1357.4	4349.3	1492.8	3692.1	1249	427.51	1838.5	1054.4	1457.5	1026.8	1533	1908	-0.094697	0.24174	0.97498	322	0.23555	0.953784	427
ADRA1D	5	1431.6	2855.4	1179.7	547.99	1375.1	985.1	1721.1	1374.6	1439.8	1221.1	1296.1	1417.1	-0.28075	0.24179	0.97498	323	0.83201	0.999996	1397
NonTargetingControlGuideForHuman_0208	1	1051.7	656.87	NA	NA	NA	NA	NA	NA	NA	NA	NA	NA	-0.67822	0.24239	0.998446	324	0.75849	0.953462	1294
FABP1	5	1042.2	507.82	1135.7	592.65	1316.7	1716.7	1375.3	977.26	1389.2	1719.7	1178.4	983.06	-0.37688	0.24312	0.97658	325	0.90149	0.999996	1479
MGST2	5	1542.6	4996.2	1178	1900.1	1049.5	379.86	1062.4	610.96	786.1	450.08	1546.6	1786.6	-0.29462	0.24413	0.97658	326	0.4354	0.96903	799
NonTargetingControlGuideForHuman_0093	1	966.2	592.46	NA	NA	NA	NA	NA	NA	NA	NA	NA	NA	-0.70465	0.24589	0.998446	327	0.75499	0.953462	1289
TKTL1	5	1258	2970.5	1177.9	319.8	1361.9	2054.6	975.58	1418.5	1252.2	941.76	783.12	875.93	0.35047	0.24615	0.97658	328	0.59477	0.995334	1042
DNTT	5	678.91	9039.1	1420	608.44	1078.4	490.18	1385.8	1911.4	1618.8	2082.3	1371.7	1149	0.053807	0.24673	0.97658	329	0.04164	0.779125	85
FOLH1	5	1166.9	4601.7	1400.5	460.13	1448	2238.9	967.3	1316	824.37	626.44	1015.8	904.96	0.13864	0.24759	0.97658	330	0.38635	0.958173	715
NonTargetingControlGuideForHuman_0059	1	1319.2	882.15	NA	NA	NA	NA	NA	NA	NA	NA	NA	NA	-0.57998	0.24776	0.998446	331	0.7532	0.953462	1287
FKBP6	5	1235.7	2916.4	1155.6	388	1404.5	2165.3	750.85	267.22	1111.5	740	963.31	1089.2	-0.20462	0.24822	0.97658	332	0.74394	0.999996	1271
CBR4	5	1818.2	1386.2	1175.3	1473.1	1039.7	803.63	965.1	792.33	1239.6	1043.4	1566.8	1723.9	-0.26632	0.24913	0.97658	333	0.94329	0.999996	1533
DLG2	5	1599.9	2278.7	1333.8	745.72	1389.7	918.25	695.14	438.75	1251	1335.6	0	0	-0.59731	0.24915	0.97658	334	0.92061	0.999996	1504
NonTargetingControlGuideForHuman_0049	1	950.83	584.73	NA	NA	NA	NA	NA	NA	NA	NA	NA	NA	-0.70046	0.24938	0.998446	335	0.75117	0.953462	1282
NonTargetingControlGuideForHuman_0499	1	1186.5	775.75	NA	NA	NA	NA	NA	NA	NA	NA	NA	NA	-0.61237	0.2498	0.998446	336	0.75078	0.953462	1281
NonTargetingControlGuideForHuman_0498	1	1218.5	802.21	NA	NA	NA	NA	NA	NA	NA	NA	NA	NA	-0.60245	0.25006	0.998446	337	0.75049	0.953462	1280
NonTargetingControlGuideForHuman_0271	1	1359.7	921.2	NA	NA	NA	NA	NA	NA	NA	NA	NA	NA	-0.56123	0.2515	0.998446	338	0.74904	0.953462	1277
SLC29A2	5	992.2	303.4	1536.5	2314.7	1074.8	700.62	1393.2	1166.2	0	0	0	0	-0.4365	0.25319	0.983538	339	0.87947	0.999996	1451
TBXAS1	5	931.09	460.25	963.41	561.21	1435.8	1063.3	1616.9	1900.3	1545.6	1570.3	0	0	-0.43302	0.25335	0.983538	340	0.96614	0.999996	1565
PLA2G1B	5	876.94	3671.6	999.72	215.41	1549.9	1334.9	1108	1240.4	1322.1	1256.9	844.52	803.29	-0.072474	0.25356	0.983538	341	0.40391	0.96903	741
NonTargetingControlGuideForHuman_0467	1	1107.7	717.14	NA	NA	NA	NA	NA	NA	NA	NA	NA	NA	-0.62653	0.25411	0.998446	342	0.74677	0.953462	1275
FGA	5	1503.7	3392.6	1520.3	543.27	874.36	544.57	1390.6	1038.6	1203.5	1438.3	1472.1	1309.3	-0.29486	0.25821	0.993449	343	0.7381	0.999996	1262
NonTargetingControlGuideForHuman_0424	1	730.57	421.39	NA	NA	NA	NA	NA	NA	NA	NA	NA	NA	-0.79241	0.25899	0.998446	344	0.742	0.952173	1267
NonTargetingControlGuideForHuman_0484	1	883.31	541.76	NA	NA	NA	NA	NA	NA	NA	NA	NA	NA	-0.70423	0.25918	0.998446	345	0.74188	0.952173	1266
GRIN2A	5	1910.8	8016	1107.8	1998.1	1560.9	753.7	1560.5	856.56	826.14	688.28	1224.8	1207.6	-0.14169	0.2598	0.993449	346	0.2428	0.953784	441
PLA2G4F	5	984.86	4633.1	1290.9	430.17	1200.8	588.84	1195.3	943.87	1038.5	1252.5	1328.1	1485.9	-0.089253	0.26082	0.993449	347	0.31971	0.953784	585
SPHK1	5	1279.1	2744.7	1282.8	394.04	1194.4	1942.8	1639.1	2425.3	1135.1	1776.4	908.75	1293.9	0.60538	0.26123	0.993449	348	0.091745	0.872888	174
AMACR	5	949.37	4018	557.05	946.66	1331.1	790.64	1289	802.41	1146.1	750.14	1499.8	1316.3	-0.39945	0.26188	0.993449	349	0.38985	0.96261	719
NOX1	5	1571	2486.8	1321.2	635.84	1243.8	620.61	1155.9	1588	1118.3	787.07	1197	1407.8	-0.13618	0.26202	0.993449	350	0.78374	0.999996	1331
BCO2	5	893.37	1681.2	1204.3	347.61	531.41	746.44	1444.9	1101.9	1382.3	1260.3	1831.3	1957.3	-0.018567	0.26285	0.993449	351	0.85207	0.999996	1420
SULT1E1	5	841.04	2165.8	1610	3121	1280.8	2428	948.97	1527.9	624.86	187.03	1029	465.69	0.80434	0.26321	0.993449	352	0.18641	0.953784	332
NonTargetingControlGuideForHuman_0428	1	1423.2	992.91	NA	NA	NA	NA	NA	NA	NA	NA	NA	NA	-0.51894	0.26484	0.998446	353	0.73602	0.951529	1260
GSTZ1	5	1403.2	775.51	822.11	1247.2	1340.7	1037.2	1138.2	879.93	545.23	426.91	1364.3	1549.1	-0.36109	0.26511	0.997259	354	0.93431	0.999996	1521
NonTargetingControlGuideForHuman_0435	1	1337.9	923.04	NA	NA	NA	NA	NA	NA	NA	NA	NA	NA	-0.53503	0.26608	0.998446	355	0.73481	0.950721	1258
ENPP5	5	902.18	382.83	1103.5	731.15	1210.6	1017.6	1114.6	942.68	1626.1	1735.6	1538.5	1632.3	-0.24592	0.26694	0.997551	356	0.95651	0.999996	1552
NonTargetingControlGuideForHuman_0035	1	1204.6	817.52	NA	NA	NA	NA	NA	NA	NA	NA	NA	NA	-0.55864	0.26991	0.998446	357	0.73086	0.950228	1252
APOD	5	1099.4	2362.6	1157	2261.2	1517.1	775.83	1348.1	704.9	1286.7	1688.7	1364.2	1525.6	0.27658	0.27024	0.997551	358	0.55923	0.995334	990
F2	5	1153.7	2622.8	1009.4	512.86	1406.4	1073.9	737.81	587.86	1338.5	1153.6	1160.7	1291.7	-0.27081	0.27154	0.997551	359	0.78165	0.999996	1329
NAT8	5	1353.8	2522.8	1293.7	2387.3	1367.9	623.6	1299.9	670.45	1400.9	1744.4	779.35	794.12	0.17158	0.27221	0.997551	360	0.5954	0.995334	1043
KLF4	5	1440	574.77	1549.6	858.86	1584.5	2216.6	1367	1646	1386.7	1657.8	1504.1	1641.1	0.19159	0.27264	0.997551	361	0.60638	0.995334	1056
RRM1	5	1402.9	906.39	676.4	381.32	1411.7	1367.2	0	0	0	0	0	0	-0.62966	0.27265	0.997551	362	0.96155	0.999996	1556
APOM	5	1428.5	2405.1	1383	1093.5	1301.3	1028.4	1668.2	1378.4	1295.6	1115.1	1206.6	1153.5	-0.24567	0.27369	0.997551	363	0.89959	0.999996	1477
NonTargetingControlGuideForHuman_0391	1	1017.6	668.82	NA	NA	NA	NA	NA	NA	NA	NA	NA	NA	-0.6047	0.27378	0.998446	364	0.72698	0.950204	1249
INPP1	5	1030.2	519.18	1112.5	618.65	1358.3	1846.6	1542.3	1333	1080.2	917.36	1272.7	1339.4	-0.22285	0.27532	0.997551	365	0.96121	0.999996	1555
UCK2	5	1602.6	4069.1	1062.8	269.86	1242.4	1864.5	1319.3	835.94	1512	1482.3	1026	1003.1	-0.030604	0.27635	0.997551	366	0.63055	0.996758	1106
MRS2	5	948.99	2012.1	1308.3	598.67	1628.8	921.59	1421.6	1040.3	1652.6	2024.1	884.57	824.09	-0.27609	0.27658	0.997551	367	0.85105	0.999996	1419
SMPD3	5	1215.4	2393.4	1364.2	544.3	1485.5	978.81	1253.2	894.59	1370.3	1186.7	1456.2	1386.9	-0.34665	0.27681	0.997551	368	0.85952	0.999996	1428
CHST6	5	1630.9	1101.6	1279.8	1648.6	810.3	557.45	1436.5	1192.3	1187.4	1017.5	1502.9	1681.5	-0.24563	0.27752	0.997551	369	0.93665	0.999996	1526
NonTargetingControlGuideForHuman_0296	1	1158.7	791.61	NA	NA	NA	NA	NA	NA	NA	NA	NA	NA	-0.54909	0.27789	0.998446	370	0.72254	0.950204	1240
NonTargetingControlGuideForHuman_0036	1	1337	941.95	NA	NA	NA	NA	NA	NA	NA	NA	NA	NA	-0.50478	0.27846	0.998446	371	0.72188	0.950204	1238
ISOC2	5	1918.7	8906.9	1476.8	3962.4	874.2	383.54	1150.3	763.83	1121.7	742.73	1138.2	996.95	-0.39054	0.27892	0.997551	372	0.17398	0.953784	312
NDUFS6	5	1151.1	2735.4	1115.1	335.13	1274.5	656.36	1893.3	2467.5	1788.1	1322.9	1156.5	1164.8	-0.21206	0.27941	0.997551	373	0.75234	0.999996	1285
NonTargetingControlGuideForHuman_0352	1	1385	985.51	NA	NA	NA	NA	NA	NA	NA	NA	NA	NA	-0.49047	0.27988	0.998446	374	0.72038	0.949651	1234
NonTargetingControlGuideForHuman_0155	1	1300	914.82	NA	NA	NA	NA	NA	NA	NA	NA	NA	NA	-0.50648	0.28027	0.998446	375	0.71996	0.949651	1233
PLCE1	5	1146.7	1898.9	1225.9	605.04	1778.1	1043.3	1761.4	2387.8	1255.1	1472.8	1141.6	1285.1	0.2007	0.28168	0.997551	376	0.57783	0.995334	1017
NonTargetingControlGuideForHuman_0334	1	1934.9	1464.5	NA	NA	NA	NA	NA	NA	NA	NA	NA	NA	-0.40159	0.28242	0.998446	377	0.71782	0.948483	1230
ALOX15	5	1322.9	608.15	1637.7	978.99	1215	823.75	1476.1	1808.3	1896	1980.7	1097.4	1048.7	-0.31279	0.28303	0.997551	378	0.97174	0.999996	1575
NonTargetingControlGuideForHuman_0147	1	1484	1077.2	NA	NA	NA	NA	NA	NA	NA	NA	NA	NA	-0.46189	0.28422	0.998446	379	0.7159	0.948433	1227
NonTargetingControlGuideForHuman_0042	1	1182.4	822.2	NA	NA	NA	NA	NA	NA	NA	NA	NA	NA	-0.52364	0.28482	0.998446	380	0.71533	0.948433	1226
BSG	5	1169.9	341.36	1373.2	803.03	1495	1975.1	1547.2	1808.8	1281.2	1111.6	1388.2	1243.5	-0.18164	0.28563	0.997551	381	0.92092	0.999996	1506
FGGY	5	1437.2	4553.4	1754.1	3242.4	1020.2	400.04	1164.4	1648.4	1804.6	1228	1387.2	970.75	-0.0067288	0.28736	0.997551	382	0.47019	0.974278	854
NR0B2	5	1035.5	668.71	1107.5	743.6	1371.2	1652.4	1473.5	1237.9	1711.1	1518.6	1565.6	1740.1	-0.21161	0.28853	0.997551	383	0.93873	0.999996	1528
ATHL1	5	1535.1	582.35	1191.9	1515.8	1466.6	1700	1813.8	1776.8	1583.8	1606.2	1537.6	1539.2	0.010893	0.28854	0.997551	384	0.9258	0.999996	1513
NonTargetingControlGuideForHuman_0362	1	1078	741.39	NA	NA	NA	NA	NA	NA	NA	NA	NA	NA	-0.53948	0.28855	0.998446	385	0.71156	0.947188	1221
PRSS3	5	1104.5	304.29	1164	662.14	866.06	600.49	923.09	1126.7	1370.6	1232.5	1075.5	1050.4	-0.34039	0.29004	0.997551	386	0.9759	0.999996	1580
MTHFD1L	5	1595.7	3639.9	722.49	228.34	1114.9	611.71	1424.9	1899.6	1011.4	661.24	1389.7	1260.5	-0.37649	0.29057	0.997551	387	0.7205	0.999996	1235
NonTargetingControlGuideForHuman_0110	1	1232.4	876.93	NA	NA	NA	NA	NA	NA	NA	NA	NA	NA	-0.49051	0.29168	0.998446	388	0.70835	0.945872	1218
DDO	5	1264.2	2859.9	1514.9	2868.4	950.78	537.46	1881.1	1474.1	1295.2	1014.8	1240.1	1080.5	-0.27509	0.29286	0.997551	389	0.52472	0.986934	936
GDA	5	1163.5	2069	1092.7	1925.8	1083.2	439.68	1382.4	923.06	1296	897.54	1194.8	1250.4	-0.23196	0.29318	0.997551	390	0.67736	0.999996	1169
GHSR	5	1015.9	1888.9	1401.9	2109.1	1173.6	719.07	1202.3	782.24	1857.5	1375.5	1422.1	1289.8	-0.28698	0.29355	0.997551	391	0.77324	0.999996	1316
LRAT	5	1499.1	721.57	1403.5	762.77	1125.3	766.52	1180.7	1315.5	1270	1405.7	1382	1518.7	-0.20864	0.29453	0.997551	392	0.83632	0.999996	1404
MFI2	5	1260.6	2919.1	1693.1	1387.6	1265.7	1008.2	737.63	581.92	1245.2	1086.1	632.44	737.21	-0.24196	0.29461	0.997551	393	0.75438	0.999996	1288
OCRL	5	1142.3	486.27	788.96	580.96	778.47	978.44	1178.3	946.66	903.62	769.85	1444.1	1557.6	-0.27316	0.29496	0.997551	394	0.95113	0.999996	1545
AGRN	5	1273.7	3369.9	1504.3	3199.3	1391.4	581.67	1391.4	961	1418.6	1002.9	1315.9	1175.4	-0.33135	0.29579	0.997551	395	0.40044	0.967263	736
NonTargetingControlGuideForHuman_0313	1	1533	1142.7	NA	NA	NA	NA	NA	NA	NA	NA	NA	NA	-0.42359	0.29721	0.998446	396	0.70345	0.944624	1214
MYH3	5	1443.8	7785.5	1286.7	5420.4	1169.8	481.48	1597.9	912.92	956.23	973.87	1272.2	1266.2	0.0097479	0.29781	0.997551	397	0.031783	0.77902	63
NonTargetingControlGuideForHuman_0287	1	1981.8	1536.7	NA	NA	NA	NA	NA	NA	NA	NA	NA	NA	-0.36675	0.29782	0.998446	398	0.70285	0.944624	1212
ANGPTL3	5	1033.3	1948.1	1267.1	432.41	725.76	274.9	1531.7	1929.6	1162.9	1010.3	1010.1	921.25	-0.16775	0.29894	0.997551	399	0.88653	0.999996	1467
HDAC6	5	1131	1782	1370	671.45	1199.1	684.29	1021	1340.3	1401.5	1060.1	994.79	857.32	-0.30842	0.29984	0.997551	400	0.89103	0.999996	1470
SERPINA6	5	1019.6	375.13	978.86	451.37	1368	1703.6	1151.7	1413.8	1214.2	1422.6	1379.3	1494.8	0.17212	0.30058	0.997551	401	0.62229	0.996324	1092
NAT8B	5	1275.7	2596.5	1265.4	488.41	1073.5	668.71	1518.9	1988.5	1331.4	931.78	1126.3	1069.9	-0.29425	0.30064	0.997551	402	0.83615	0.999996	1403
GPIHBP1	5	1669.3	937.12	1622.9	2318.1	822.95	1283.5	1425.5	882.59	519.22	343.26	1576.4	1401.2	-0.38274	0.3007	0.997551	403	0.81307	0.999996	1371
HIST1H3H	5	1694.6	3422.2	1181.2	578	1438.1	917.05	1318.6	921.58	1292.8	1447.6	1464.5	1479.1	-0.25104	0.3021	0.997551	404	0.79675	0.999996	1348
NonTargetingControlGuideForHuman_0104	1	1196.1	862.18	NA	NA	NA	NA	NA	NA	NA	NA	NA	NA	-0.4718	0.30236	0.998446	405	0.69817	0.944624	1204
HIST1H4H	5	1308.7	3223	570.14	227.11	860.14	482.17	1341.6	941.09	1234.4	1339.8	795.85	743.17	-0.30488	0.30276	0.997551	406	0.69971	0.999996	1205
NonTargetingControlGuideForHuman_0367	1	1063.7	752.9	NA	NA	NA	NA	NA	NA	NA	NA	NA	NA	-0.498	0.30393	0.998446	407	0.6965	0.944624	1203
NonTargetingControlGuideForHuman_0465	1	1368.5	1014.4	NA	NA	NA	NA	NA	NA	NA	NA	NA	NA	-0.43157	0.30412	0.998446	408	0.69622	0.944624	1202
MPP2	5	1014	2641.2	1376	2926.3	1404.4	869.32	1413.8	879.03	1202.7	844.59	1213.1	1063.4	-0.34962	0.30457	0.997551	409	0.42466	0.96903	777
SERPINA3	5	1395.6	3307.6	2030.2	3022.3	1007.3	322.83	1579.6	2266.5	1396.1	762.89	1860.7	2365.7	0.43341	0.30573	0.997551	410	0.35675	0.953784	655
NonTargetingControlGuideForHuman_0209	1	1220.1	890.07	NA	NA	NA	NA	NA	NA	NA	NA	NA	NA	-0.45462	0.306	0.998446	411	0.69432	0.944624	1200
SLC27A2	5	1033.2	1843.8	1594	857.09	1784.3	1268.7	720.4	1005.1	1219.2	1010.1	1569.7	1399.9	-0.21807	0.30603	0.997551	412	0.88473	0.999996	1463
TPST1	5	1617.5	4794.4	1474.9	2940	1087.5	2248.7	956.91	410.44	635.64	219.42	1404.2	1630.7	0.60518	0.30781	0.997551	413	0.18789	0.953784	336
CYR61	5	1711.3	3283.5	1050.3	279.5	1818.8	2717.8	1144.5	1757.7	1090.2	1632.5	695.48	599.47	0.58066	0.30837	0.997551	414	0.23463	0.953784	423
PABPC3	5	1187.3	466.18	1307.5	1923.4	988.96	513.87	1223	870.75	1049.8	915.48	849.38	835.43	-0.34345	0.30941	0.997551	415	0.94748	0.999996	1539
SRD5A1	5	1791.8	3067.7	1033.6	611.96	944.1	566.03	1390.6	994.26	1301	1598.3	1091.6	955.73	-0.33758	0.31045	0.997551	416	0.88064	0.999996	1454
SULT1C4	5	1399.9	14915	1249	2628.6	1113.8	320.51	1228.4	643.75	721.49	498.15	719.14	695.06	-0.29128	0.31223	0.997551	417	0.034918	0.77902	73
ALDH4A1	5	1266.8	5393.9	1910.5	4043.4	1434.4	528.83	1309.6	1863.5	1386.1	835.84	1429.7	1080.2	0.052266	0.31374	0.997551	418	0.3276	0.953784	598
NonTargetingControlGuideForHuman_0364	1	429.18	246.58	NA	NA	NA	NA	NA	NA	NA	NA	NA	NA	-0.79703	0.31424	0.998446	419	0.68616	0.944624	1190
CYP1B1	5	1163.9	606.66	864.98	431.08	859.18	612.57	1167.6	1414.2	864.38	747.63	1084.4	1137.6	-0.34825	0.31444	0.997551	420	0.97468	0.999996	1577
ABCD2	5	1244.6	875.25	677.43	429.45	1097	1335.5	865.35	709.71	882.69	765.26	1581.6	1609.8	-0.24569	0.31532	0.997551	421	0.9747	0.999996	1578
NonTargetingControlGuideForHuman_0117	1	1226	910.66	NA	NA	NA	NA	NA	NA	NA	NA	NA	NA	-0.42853	0.31561	0.998446	422	0.68476	0.944624	1187
CES3	5	1224.8	3310.9	1168.1	359.69	1088.4	1692.8	1486	1069.6	1150.1	1438.5	1489.8	1544.5	0.1873	0.3166	0.997551	423	0.6437	0.998046	1127
GCK	5	915.26	2665.4	1438.5	2486.8	1115.7	487.5	1561.1	989.91	677.33	403.95	1516.5	1579.7	-0.29885	0.31748	0.997551	424	0.6468	0.998046	1132
NonTargetingControlGuideForHuman_0201	1	1419.2	1081.5	NA	NA	NA	NA	NA	NA	NA	NA	NA	NA	-0.39167	0.31755	0.998446	425	0.68269	0.944624	1182
NonTargetingControlGuideForHuman_0479	1	1180.8	875.37	NA	NA	NA	NA	NA	NA	NA	NA	NA	NA	-0.43144	0.31835	0.998446	426	0.68196	0.944624	1180
RHO	5	1084.9	2201.6	1225.3	511.95	1468.5	1018.5	1692.4	1252.3	1360.4	1289.7	802.82	823.22	-0.25551	0.32069	0.997551	427	0.8575	0.999996	1425
NonTargetingControlGuideForHuman_0028	1	1398.9	1068.9	NA	NA	NA	NA	NA	NA	NA	NA	NA	NA	-0.38777	0.32069	0.998446	428	0.67962	0.944624	1174
NonTargetingControlGuideForHuman_0481	1	1114.9	822.13	NA	NA	NA	NA	NA	NA	NA	NA	NA	NA	-0.43906	0.32077	0.998446	429	0.67949	0.944624	1173
CS	5	1766.7	3291.7	1152.6	2232.7	685.76	1302.6	1146.3	348.35	889.27	1385.7	1236.6	1733.9	0.7684	0.32392	0.997551	430	0.078824	0.872888	145
PDE3A	5	1021.1	5652.4	1007	2277.3	1396.4	620.48	1618.2	947.71	960.64	717.6	1254.4	1222.5	-0.22871	0.32599	0.997551	431	0.22178	0.953784	401
MMAB	5	1520.5	3793.5	1335.6	2183.4	1361.4	667.56	1146.3	709.06	939.6	620.45	768.85	740.18	-0.32635	0.32646	0.997551	432	0.65946	0.999996	1146
FAM132B	5	1398	2813.4	1358.6	2481.5	1138.9	2151.8	1408.1	520.83	976.24	619.54	1327.6	1186.7	0.35345	0.32655	0.997551	433	0.26095	0.953784	476
NCF1B	5	1297.4	4638.5	1193.4	2230	1204.5	493.81	1116.3	566.76	1172.8	1551.8	1384.5	1276.6	0.14338	0.32657	0.997551	434	0.41249	0.96903	754
HPGD	5	1760.2	4913.3	1188	2183.6	1314.6	642.33	1416.5	793.45	1588.9	1254	1118	1239.3	-0.096361	0.32757	0.997551	435	0.52112	0.986484	930
NonTargetingControlGuideForHuman_0332	1	634.41	426.23	NA	NA	NA	NA	NA	NA	NA	NA	NA	NA	-0.57269	0.3283	0.998446	436	0.67233	0.943097	1164
NonTargetingControlGuideForHuman_0433	1	1226.6	932.08	NA	NA	NA	NA	NA	NA	NA	NA	NA	NA	-0.39573	0.32848	0.998446	437	0.67224	0.943097	1163
UGT2B4	5	1701.9	850.89	1692.2	1008.6	1431.4	1917	803.91	1152.7	836.24	1106	2096.4	1925.7	0.14022	0.3285	0.997551	438	0.71211	0.999996	1223
TP53I3	5	1804.3	15964	1630.1	3371.6	1231.8	2353.5	1394.3	515.04	815.14	613.77	1330.4	1119.1	0.34207	0.32898	0.997551	439	0.038354	0.77902	80
NonTargetingControlGuideForHuman_0460	1	1152.6	868.5	NA	NA	NA	NA	NA	NA	NA	NA	NA	NA	-0.40791	0.32951	0.998446	440	0.67132	0.943097	1162
NonTargetingControlGuideForHuman_0297	1	711.56	492.34	NA	NA	NA	NA	NA	NA	NA	NA	NA	NA	-0.53041	0.3308	0.998446	441	0.67005	0.943097	1160
MYH4	5	1108.7	3679.6	1038.9	479.01	1577.3	1027.9	1323.8	1083.3	887	779.1	1218.8	1204.1	-0.23797	0.33084	0.997551	442	0.50403	0.984194	902
PINK1	5	1472.2	4293.1	1227.2	2221.3	1372.9	673.06	1339.3	736.13	1316.8	1631.7	1702.6	1797.3	0.19358	0.33185	0.997551	443	0.53355	0.993599	946
LPCAT4	5	1941.7	5621	1693.7	1046.3	1571.3	1043.4	1297.4	1642.8	1147.3	952.75	1293.6	1163.5	-0.21033	0.33246	0.997551	444	0.46667	0.972525	845
USF1	5	863.6	2487.7	1558.3	3105.6	1425.5	1098.6	724.58	537.14	946.35	775.66	1440	1302.6	-0.21558	0.33273	0.997551	445	0.46497	0.972525	843
NCF1C	5	1708.1	990.8	1339.4	1923.6	1567.7	1005.4	1410.3	1198.9	1539	1397.8	1456.8	1405.9	-0.18644	0.33383	0.997551	446	0.95344	0.999996	1549
NonTargetingControlGuideForHuman_0293	1	725.15	509.17	NA	NA	NA	NA	NA	NA	NA	NA	NA	NA	-0.50931	0.3348	0.998446	447	0.66619	0.943097	1158
NonTargetingControlGuideForHuman_0405	1	1066.1	802.21	NA	NA	NA	NA	NA	NA	NA	NA	NA	NA	-0.40989	0.33578	0.998446	448	0.66531	0.943097	1156
GLS2	5	1188.2	384.59	1040.1	1558	1202.7	917.82	947.94	1070.9	1384.4	1480.9	1434.8	1419.2	0.040669	0.33721	0.997551	449	0.85799	0.999996	1426
NonTargetingControlGuideForHuman_0329	1	1549.1	1233.3	NA	NA	NA	NA	NA	NA	NA	NA	NA	NA	-0.32865	0.33888	0.998446	450	0.66233	0.943097	1151
NAGPA	5	1488.3	3330.6	1229.5	411.94	1654.2	2365.3	1083.8	1539.9	764.54	435.24	1288.5	1083.1	0.12799	0.33959	0.997551	451	0.6039	0.995334	1049
NonTargetingControlGuideForHuman_0179	1	479.37	310.25	NA	NA	NA	NA	NA	NA	NA	NA	NA	NA	-0.6261	0.33999	0.998446	452	0.66127	0.943097	1150
CXCL10	5	997.84	481.57	814.61	368.83	1137.7	1435.3	964.69	1188.2	1327.6	1097.7	1619.6	1480.9	-0.2016	0.34056	0.997551	453	0.91411	0.999996	1499
CALCA	5	1442.5	2711.4	1817.4	815.11	836.95	1227.7	1079.7	693.92	1638.5	2086.2	1018.9	823.41	0.020629	0.34232	0.997551	454	0.68132	0.999996	1178
NonTargetingControlGuideForHuman_0400	1	1042	794.72	NA	NA	NA	NA	NA	NA	NA	NA	NA	NA	-0.39041	0.344	0.998446	455	0.65827	0.942212	1143
NonTargetingControlGuideForHuman_0459	1	1147.9	888.52	NA	NA	NA	NA	NA	NA	NA	NA	NA	NA	-0.36916	0.34453	0.998446	456	0.65766	0.942212	1142
LRRK2	5	1032.1	2416.9	1203.8	650.29	1288.9	812.92	1603.7	1930.9	1239.6	1047.1	1008.9	903.69	-0.20101	0.34472	0.997551	457	0.78191	0.999996	1330
NR1H4	5	1168.1	4508.5	1271.7	2954.1	1103.2	2577	1039.8	615.09	1591.9	1172.6	1232	873.87	0.38733	0.34474	0.997551	458	0.10307	0.872888	196
CYP4F3	5	930.27	1589.7	1401.2	1893.2	923.41	576.39	1665.9	1444.6	1598.7	1398.7	1000.2	896.73	-0.17502	0.34609	0.997551	459	0.86128	0.999996	1432
PPIP5K1	5	1514.3	4656.1	1363.9	506.54	1243.8	915.62	1127.7	817.19	1123.1	1014.6	998.63	1029.3	-0.29399	0.34625	0.997551	460	0.4828	0.977861	869
NonTargetingControlGuideForHuman_0168	1	1153.4	897.88	NA	NA	NA	NA	NA	NA	NA	NA	NA	NA	-0.3609	0.34732	0.998446	461	0.65445	0.941753	1139
AGPAT2	5	1423.4	2297.3	1133.1	371.93	1262.8	2036.4	1463.7	841.76	1094.3	918.06	615.36	612.55	-0.12983	0.34748	0.997551	462	0.7314	0.999996	1253
NonTargetingControlGuideForHuman_0103	1	927.28	699.62	NA	NA	NA	NA	NA	NA	NA	NA	NA	NA	-0.40592	0.34763	0.998446	463	0.6542	0.941753	1138
GADD45A	5	1766.4	4025.4	1177.7	2432.1	1333	751.56	1262	958.82	1285.5	1141.7	1406.2	1283.4	-0.15132	0.34854	0.997551	464	0.49934	0.984194	895
NPAS2	5	1313.3	673.1	1347.4	754.79	1266.4	1046.4	1701.8	1943.3	1200.3	1087.7	1348.7	1441.7	-0.20846	0.34895	0.997551	465	0.95487	0.999996	1550
SRM	5	1069.3	4381.9	1126.7	363.15	1000.1	497.93	1439.5	1934.1	1221	867.82	1090.9	1235.1	-0.15659	0.35067	0.997551	466	0.38032	0.953784	707
CDKN1A	5	1232.3	585.91	1494.2	2197.1	1399	921.57	1449.6	1063.2	1110.2	1445.4	1292.7	1534.4	-0.099904	0.35103	0.997551	467	0.7705	0.999996	1311
TPK1	5	936.55	3800.1	1372.5	515.79	1517	2376.5	611.16	531.72	1263.6	1298.9	906.45	878.01	-0.0031087	0.35161	0.997551	468	0.40701	0.96903	746
NonTargetingControlGuideForHuman_0249	1	583.71	408.24	NA	NA	NA	NA	NA	NA	NA	NA	NA	NA	-0.51476	0.35162	0.998446	469	0.65053	0.941024	1136
NonTargetingControlGuideForHuman_0137	1	840.26	627.96	NA	NA	NA	NA	NA	NA	NA	NA	NA	NA	-0.41957	0.35221	0.998446	470	0.64993	0.941024	1135
ALDH1L2	5	1523.5	3029.8	623.48	1232	1454.3	641.74	1513.9	939.91	1179.6	1019.5	946.71	851.62	-0.1814	0.3548	0.997551	471	0.68472	0.999996	1186
SULT2A1	5	1323.5	2918.1	1617.4	900.92	954.11	1480.3	1645.4	990.36	1222.7	1337.7	1164.7	1259.9	0.12136	0.35596	0.997551	472	0.63249	0.997222	1108
NonTargetingControlGuideForHuman_0188	1	1293.9	1036.5	NA	NA	NA	NA	NA	NA	NA	NA	NA	NA	-0.31977	0.35731	0.998446	473	0.64454	0.937506	1128
PLCB4	5	1298.8	2694.3	1181.1	547.91	1324.2	937.94	1270.6	945.78	1431.7	1550	1245.6	1137.4	-0.27824	0.35785	0.997551	474	0.82119	0.999996	1380
PFKM	5	1339.8	3292.8	901.68	218.05	937.3	1305.9	1371.5	1078.7	1398.4	1130.1	678.52	653.35	-0.18081	0.35919	0.997551	475	0.69546	0.999996	1201
TPH2	5	1356.1	3306.6	1130.6	2109.8	1240.4	675.27	1043.4	530.06	1548.3	1870.9	1124.4	1370.8	0.27924	0.35935	0.997551	476	0.47513	0.974397	861
FAHD2A	5	1535.2	2383.2	1189.1	602.72	1118.6	717.44	906.76	610.05	1171.5	1498.6	1221	1365.2	-0.20504	0.35981	0.997551	477	0.82452	0.999996	1385
ST8SIA3	5	1212.6	3341.9	1426.6	2117.4	1125.3	911.29	1088	970.66	1515.5	1385.5	1756.7	1630.5	-0.11842	0.36088	0.997551	478	0.62986	0.996758	1103
NonTargetingControlGuideForHuman_0314	1	774.15	582.39	NA	NA	NA	NA	NA	NA	NA	NA	NA	NA	-0.41002	0.36108	0.998446	479	0.64069	0.936239	1122
NonTargetingControlGuideForHuman_0033	1	1368.6	1111.5	NA	NA	NA	NA	NA	NA	NA	NA	NA	NA	-0.29995	0.36166	0.998446	480	0.63994	0.936239	1121
ACYP1	5	1173.3	3898.1	1359.6	2571.3	1469.6	585.81	1565.3	2255.6	1835.5	2026.5	1172.3	1189	0.33477	0.36167	0.997551	481	0.48943	0.982594	880
NonTargetingControlGuideForHuman_0256	1	1095.3	868.05	NA	NA	NA	NA	NA	NA	NA	NA	NA	NA	-0.3351	0.36226	0.998446	482	0.63945	0.936239	1120
SEPP1	5	1371.4	929.03	1632.1	1424.1	767.47	642.59	1481.6	1369	700.3	750.57	990.55	1035.3	-0.15531	0.36252	0.997551	483	0.98797	0.999996	1593
DDX4	5	1390.8	533.28	959.41	1575.5	1476.6	1098.6	1247.9	1549.4	1177.7	1009.4	1317.5	1263.3	-0.14145	0.36298	0.997551	484	0.90433	0.999996	1483
AOAH	5	1229	2792.5	1040.1	1733.5	1118.1	514.62	1375.7	1195.5	1122.4	1004.9	1427.3	1317.1	-0.13758	0.36314	0.997551	485	0.73398	0.999996	1257
SESN1	5	1036.8	552.14	664.54	292.64	1354.3	1679.2	1633.8	1428.9	1006.3	915.11	1368	1332.9	-0.16501	0.36346	0.997551	486	0.97127	0.999996	1572
CYP27B1	5	1174.1	3087.9	1024.1	1934.8	1571.8	1067.3	1637.5	1195	1485.4	1103.8	1816.9	1868.5	-0.1938	0.36355	0.997551	487	0.62837	0.996324	1102
AEBP1	5	1406.6	2340.2	1510.4	641.31	1574.4	938.86	1006.3	1156	1602.9	1574.7	1488.3	1473.8	-0.019848	0.36362	0.997551	488	0.90519	0.999996	1486
FOXM1	5	808.18	165.8	1042.4	652.65	1371.5	1034.7	1312.2	1521.7	1611.1	1805.3	993.29	1067.9	-0.15087	0.36424	0.997551	489	0.86265	0.999996	1433
MSRA	5	1192.3	3753.9	1098.3	1796	1108	551.52	1005.4	714.62	1788.6	1429.6	967.8	878.8	-0.231	0.36442	0.997551	490	0.52184	0.986484	932
PLA1A	5	1343.2	6125.8	1735.3	2699	1245.6	731.09	1092.4	821.33	1416.6	1128.4	1361.2	1254.7	-0.22266	0.36473	0.997551	491	0.26851	0.953784	488
NonTargetingControlGuideForHuman_0462	1	573.95	415.08	NA	NA	NA	NA	NA	NA	NA	NA	NA	NA	-0.46658	0.36478	0.998446	492	0.63698	0.935783	1116
NonTargetingControlGuideForHuman_0299	1	1141.6	916.41	NA	NA	NA	NA	NA	NA	NA	NA	NA	NA	-0.31664	0.36682	0.998446	493	0.63505	0.934647	1114
APCS	5	1556	4081	1099	344.29	578.4	309.5	1237.4	1023.8	1113.6	1020.3	1648	1727.4	-0.19953	0.36683	0.997551	494	0.61168	0.995334	1070
NonTargetingControlGuideForHuman_0034	1	1282.2	1043	NA	NA	NA	NA	NA	NA	NA	NA	NA	NA	-0.29766	0.36713	0.998446	495	0.63481	0.934647	1112
NonTargetingControlGuideForHuman_0383	1	1151.7	925.91	NA	NA	NA	NA	NA	NA	NA	NA	NA	NA	-0.31454	0.3673	0.998446	496	0.63466	0.934647	1111
SLC6A6	5	1228.3	3187.7	986.04	461.3	689.97	280.69	1119	1491.3	1530	1818.4	1617.5	1360.8	-8.3697e-05	0.36758	0.997551	497	0.67695	0.999996	1168
NonTargetingControlGuideForHuman_0088	1	1070.8	855.64	NA	NA	NA	NA	NA	NA	NA	NA	NA	NA	-0.32329	0.3684	0.998446	498	0.63356	0.934647	1110
APOC1	5	598.84	1981.9	1035.3	2551.1	1409.4	628.38	1854	1165.6	1251.9	906.55	1693.7	2025.9	-0.10348	0.36877	0.997551	499	0.35546	0.953784	653
SMPD1	5	2033.9	7030.8	1390.3	3231	1695.4	3700.6	1180	1979.5	1314.9	601.3	1406.4	811.15	0.93574	0.37046	0.997551	500	0.082648	0.872888	154
NonTargetingControlGuideForHuman_0217	1	1107	893.57	NA	NA	NA	NA	NA	NA	NA	NA	NA	NA	-0.30876	0.37133	0.998446	501	0.63033	0.933647	1105
NonTargetingControlGuideForHuman_0430	1	786.54	609.06	NA	NA	NA	NA	NA	NA	NA	NA	NA	NA	-0.3684	0.37179	0.998446	502	0.62992	0.933647	1104
HIST1H4I	5	1573.9	4630.3	1753.1	3103.8	1181.5	512.65	771.82	1302.3	634.33	243.93	726.67	1103.3	0.67791	0.37278	0.997551	503	0.28806	0.953784	527
ZC3H12A	5	1513.8	8472.2	1186.5	2125.1	1534.5	2320.8	1095.3	484.4	1079.3	576.05	870.57	588.01	0.015595	0.37373	0.997551	504	0.13746	0.924332	250
PER2	5	782.75	214.2	1281.7	866.35	1106.1	843.78	1193.4	1448.2	1008.1	1115.9	1224	1132	-0.2514	0.37378	0.997551	505	0.94765	0.999996	1540
NonTargetingControlGuideForHuman_0163	1	1123.3	912.1	NA	NA	NA	NA	NA	NA	NA	NA	NA	NA	-0.30018	0.37417	0.998446	506	0.62763	0.931361	1100
GLIPR1	5	1400.8	2833.5	966.54	264.71	1218.4	937.4	1236.8	1353	1520.5	1417.5	1333.7	1385.6	-0.02306	0.3747	0.997551	507	0.82706	0.999996	1390
DBT	5	1119.8	2032.3	924.66	247.22	1274.8	1869.4	910.75	481.92	1462.1	1879.7	1234.5	895.34	-0.050373	0.37512	0.997551	508	0.68275	0.999996	1183
CRYL1	5	1567.3	7321.4	859.42	2557.5	1535.3	639.88	1202.2	1388.8	1480.5	1286.6	1073.1	1041.6	0.082524	0.37599	0.997551	509	0.20962	0.953784	375
IGFBP2	5	1375.7	3544.8	1476.6	3418.7	1116	421.46	1386.8	1995.1	921	446.99	1533.1	1333	0.1614	0.37632	0.997551	510	0.31871	0.953784	583
IDI2	5	1704.1	3054.2	1378.2	672.72	1252	1557.2	1229.6	1001.9	1275.5	1112	1587.8	1483.7	-0.14779	0.37666	0.997551	511	0.86885	0.999996	1442
AK4	5	580.66	1234	790.31	463.96	1425.2	1861.7	924.32	633.27	1126.3	804.69	975.74	1242.3	-0.068224	0.37751	0.997551	512	0.73239	0.999996	1254
ITIH3	5	1589.7	2242.4	785.17	372.61	1377.4	953.68	1630	1972.1	1411	1178.3	1112.1	1026.9	-0.18738	0.37829	0.997551	513	0.90553	0.999996	1487
NonTargetingControlGuideForHuman_0286	1	1277.7	1061.1	NA	NA	NA	NA	NA	NA	NA	NA	NA	NA	-0.26772	0.37897	0.998446	514	0.62272	0.930743	1094
CES2	5	1601.7	2857.9	1469.7	611.14	1353.2	931.23	1306.8	1002.2	1661.9	1831.1	1382.8	1287.7	-0.24261	0.37898	0.997551	515	0.87411	0.999996	1445
PDXK	5	1155.4	4015	1150.1	618.25	1454	1851.5	1531.1	1257.3	1336	1127.3	1272.3	1181.3	-0.17589	0.37936	0.997551	516	0.45641	0.972525	830
NonTargetingControlGuideForHuman_0125	1	1531.7	1294.3	NA	NA	NA	NA	NA	NA	NA	NA	NA	NA	-0.24279	0.37973	0.998446	517	0.62188	0.930743	1091
CHST8	5	910.08	1827.9	1265.8	2254.2	1630.9	2658.5	959.88	262.3	1322.5	1419.6	500.29	448.14	0.40336	0.37982	0.997551	518	0.34677	0.953784	631
NonTargetingControlGuideForHuman_0242	1	1117.5	918.93	NA	NA	NA	NA	NA	NA	NA	NA	NA	NA	-0.28193	0.38131	0.998446	519	0.62037	0.930743	1088
NonTargetingControlGuideForHuman_0119	1	1438.5	1213.3	NA	NA	NA	NA	NA	NA	NA	NA	NA	NA	-0.24538	0.38217	0.998446	520	0.6197	0.930743	1086
SCPEP1	5	769.24	1553	1597.9	937.64	1340.3	1693	1343.2	997.43	1583.9	1321.6	1338.6	1247.2	-0.1815	0.38219	0.997551	521	0.88605	0.999996	1466
SLC5A6	5	1692.2	3261.3	1114.9	1656.9	590.2	221.69	1018.3	628.8	922.08	692.61	1111.8	1029.9	-0.2613	0.3829	0.997551	522	0.81171	0.999996	1370
CSGALNACT1	5	712.41	1875.3	1168.4	2005.3	1216.3	645.56	998.81	508.98	1063.4	906.73	699.64	697.8	-0.11675	0.38382	0.997551	523	0.69004	0.999996	1193
CCBL1	5	717.32	1260.5	1163.9	531.45	1350	899.18	2285.1	2687.1	1068.5	803.82	874.91	804.32	-0.26573	0.384	0.997551	524	0.90681	0.999996	1491
NonTargetingControlGuideForHuman_0243	1	1122.8	930.74	NA	NA	NA	NA	NA	NA	NA	NA	NA	NA	-0.27036	0.38584	0.998446	525	0.616	0.928647	1081
HIST1H3C	5	1450.8	9167.9	1614.1	833.57	1598.4	1003.1	955.73	1269.7	1627.3	1243	1923.2	2244.6	-0.082744	0.38596	0.997551	526	0.11101	0.902008	210
NonTargetingControlGuideForHuman_0404	1	1696.7	1458.9	NA	NA	NA	NA	NA	NA	NA	NA	NA	NA	-0.21764	0.38651	0.998446	527	0.61526	0.928647	1078
SLC2A1	5	1412.9	2245.5	962.4	625.4	1291.5	1081.9	1510.7	1656.8	800.09	728.47	1263.7	1181.6	-0.11602	0.38764	0.997551	528	0.92082	0.999996	1505
AKR7A3	5	1453.3	3541	959.33	453.84	1553.9	938.38	1329.3	1795.3	1474.3	1263.6	1407.7	1599.1	-0.019223	0.38802	0.997551	529	0.68592	0.999996	1189
NonTargetingControlGuideForHuman_0193	1	928.98	758.7	NA	NA	NA	NA	NA	NA	NA	NA	NA	NA	-0.29177	0.38848	0.998446	530	0.61339	0.928647	1074
HIST1H3A	5	938.91	6766.6	1379.9	2799.7	1754.3	2817.8	1065	331.38	1416.4	1121.9	1619.5	1761.7	0.40233	0.38862	0.997551	531	0.12803	0.924332	239
NonTargetingControlGuideForHuman_0106	1	1391.1	1181.9	NA	NA	NA	NA	NA	NA	NA	NA	NA	NA	-0.23489	0.38947	0.998446	532	0.61244	0.928647	1073
GHR	5	827.71	2492.1	1073.5	1690.9	1503.5	841.24	1584.4	2132.9	708.95	426.16	1246.8	914.43	-0.0090751	0.3896	0.997551	533	0.60912	0.995334	1061
LIG1	5	1424.1	7203.7	1134.8	3061.5	1341.4	616.75	1747.2	1093.8	1302.1	1812.6	1403.9	1921.9	0.46487	0.39073	0.997551	534	0.19839	0.953784	352
NonTargetingControlGuideForHuman_0262	1	1606	1384.2	NA	NA	NA	NA	NA	NA	NA	NA	NA	NA	-0.21434	0.39163	0.998446	535	0.61033	0.928647	1064
SERPINA10	5	1361.5	844.08	1110.3	930.6	1136.4	1020.8	1298.1	1218.2	771.81	726.99	1801.1	1758.2	-0.12309	0.39164	0.997551	536	0.99388	0.999996	1608
ABCA4	5	1699.4	5280.6	1149.2	3113.2	1054.8	2142.7	1101.5	647.1	1283.2	914.96	893.53	616.83	0.26711	0.39257	0.997551	537	0.20845	0.953784	371
CSAD	5	1515.4	660.66	1116	602.24	965.69	1394.1	777.77	1001.4	1795.3	1935.9	1275.9	1367.4	0.10424	0.39279	0.997551	538	0.64101	0.998046	1124
SERPIND1	5	1173.1	2064.8	996.98	494.18	1616.6	991.71	1293.4	1086.8	1230.1	1347.5	1013.4	951.73	-0.17067	0.39324	0.997551	539	0.89813	0.999996	1474
PECR	5	992.9	2699.2	1327.4	2911.3	907.62	405.62	1271.3	722.08	918.55	1378	702.02	1029.9	0.56844	0.39354	0.997551	540	0.32987	0.953784	600
NonTargetingControlGuideForHuman_0185	1	1876.4	1638.1	NA	NA	NA	NA	NA	NA	NA	NA	NA	NA	-0.19578	0.39387	0.998446	541	0.60798	0.928647	1059
DNAJC15	5	858.3	4428.8	1264.5	2971.4	907.99	236.86	1343.9	1615.1	1256.1	1023.5	1039.6	949.18	0.06697	0.39403	0.997551	542	0.28946	0.953784	530
NonTargetingControlGuideForHuman_0233	1	1477.4	1271	NA	NA	NA	NA	NA	NA	NA	NA	NA	NA	-0.21696	0.39518	0.998446	543	0.60674	0.928494	1058
HIST1H3F	5	804.44	1805.1	1594.8	2326.2	545.83	175.1	869.4	465.34	1415	1826.8	1067.9	766.42	-0.054872	0.39624	0.997551	544	0.68201	0.999996	1181
NonTargetingControlGuideForHuman_0288	1	2021.8	1781.4	NA	NA	NA	NA	NA	NA	NA	NA	NA	NA	-0.1825	0.39677	0.998446	545	0.60506	0.927469	1053
ADRB3	5	1535	2891	1504.7	800.16	1307.7	1893.5	1229.5	694.03	1195.4	1491.7	913.07	900.56	0.14968	0.39771	0.997551	546	0.73274	0.999996	1256
DTD1	5	1370.6	2679	1553.8	2462.1	1456.7	598.32	1133.4	1549.2	606.65	321.13	1122.6	1043.3	0.17248	0.39831	0.997551	547	0.64825	0.998198	1134
PRCP	5	874.71	2387.8	1390.9	2334.8	1354	529.13	1011.3	1566.2	1097.5	830.6	1315	1048.6	0.15211	0.39918	0.997551	548	0.50783	0.984194	908
NPC1	5	1492.5	625.04	916.97	1536.4	888.06	496.46	1083.5	1397.4	1129	1254	1068.2	1002.5	0.029925	0.40098	0.997551	549	0.83451	0.999996	1401
THRSP	5	1666.3	2671.9	1558	1061.7	1348.1	1795.9	1501.8	1082.4	1406.3	1061.7	1616	1729.2	-0.15379	0.40103	0.997551	550	0.85428	0.999996	1422
IL1B	5	1215.2	2214.2	878.13	415.2	1129.4	810.97	1287.8	1622.8	1397.1	1053.8	1168.7	1263.2	-0.14717	0.40124	0.997551	551	0.85465	0.999996	1423
B3GAT1	5	1900.4	3666.2	1055.6	360.63	705.8	324.21	1001.8	714.21	927.96	996.85	1304.1	1261.4	-0.26778	0.40151	0.997551	552	0.81071	0.999996	1367
NonTargetingControlGuideForHuman_0066	1	1330.5	1149.2	NA	NA	NA	NA	NA	NA	NA	NA	NA	NA	-0.21114	0.4026	0.998446	553	0.59876	0.924389	1046
LYZL2	5	1454	2354.1	1161	511.93	1871.5	2648.1	1197.8	673.25	1484.6	1956.7	1474.5	1215.3	0.059764	0.4031	0.997551	554	0.65509	0.999996	1140
ATP6V1B1	5	1515.3	3068.2	1029.3	1637.7	912.07	543.77	722.63	453.03	1554.6	1197.7	1135.3	1305	-0.087597	0.40655	0.997551	555	0.76989	0.999996	1310
BCHE	5	1099.3	4680.6	1183.5	2524	1674	2976.9	443.8	107.72	1018	538.74	1742.2	1893	0.47492	0.40716	0.997551	556	0.23828	0.953784	431
SLC28A1	5	1557.2	3607.4	1493.5	630.4	1256.7	1595.6	1453.8	1091.2	1288.9	1539.5	1528.2	1657.9	0.18685	0.40914	0.997551	557	0.61491	0.995334	1076
PPP1R3B	5	1152.7	3250.6	755.86	292.16	1365.7	968.7	1299.4	977.82	1242.8	1476	1675.4	1844.7	-0.1355	0.40918	0.997551	558	0.6277	0.996324	1101
CPNE7	5	1247.5	3327.3	1651.9	3516.6	1607.1	709.86	1520.7	1869.1	1760.8	1577	1219.5	1224.8	0.1519	0.4099	0.997551	559	0.37328	0.953784	685
NonTargetingControlGuideForHuman_0402	1	1195.3	1040.4	NA	NA	NA	NA	NA	NA	NA	NA	NA	NA	-0.2001	0.41135	0.998446	560	0.59001	0.919432	1035
CP	5	1574.9	3029.2	1353.7	642.08	1511.6	1085.3	1089.5	800.7	764.56	961.79	1450.3	1613.8	-0.14489	0.41218	0.997551	561	0.82089	0.999996	1379
ACBD6	5	965.64	1900.5	1943.8	2970.8	1460.2	746.62	1672.4	1056.5	1427.4	1559.4	1516.2	1485.1	0.048794	0.41392	0.997551	562	0.71389	0.999996	1225
BPIFB2	5	1485.9	2912	1072.1	1911.1	882.55	233.66	783.2	1226.9	1148.4	820.65	1279.8	1000.4	0.14597	0.41477	0.997551	563	0.549	0.995334	973
NonTargetingControlGuideForHuman_0105	1	1043.7	907.84	NA	NA	NA	NA	NA	NA	NA	NA	NA	NA	-0.20095	0.41592	0.998446	564	0.58521	0.918153	1032
TYRP1	5	1490	3342.9	1047	434.13	1382.6	827.98	1113.5	1507.5	1048.6	858.47	1566.8	1683.5	-0.092327	0.41691	0.997551	565	0.74433	0.999996	1272
NonTargetingControlGuideForHuman_0368	1	1191.9	1049.8	NA	NA	NA	NA	NA	NA	NA	NA	NA	NA	-0.18297	0.41716	0.998446	566	0.58401	0.918153	1029
NonTargetingControlGuideForHuman_0475	1	747.66	636.63	NA	NA	NA	NA	NA	NA	NA	NA	NA	NA	-0.23158	0.41735	0.998446	567	0.58389	0.918153	1028
ELOVL1	5	1469.7	2314.2	1306.9	592.8	1317.9	1887.3	536.39	210.71	764.86	530.62	752.09	706.03	-0.30886	0.4185	0.997551	568	0.8225	0.999996	1382
NonTargetingControlGuideForHuman_0341	1	1562.7	1401.4	NA	NA	NA	NA	NA	NA	NA	NA	NA	NA	-0.15704	0.41904	0.998446	569	0.58224	0.918153	1025
NonTargetingControlGuideForHuman_0048	1	1677.1	1513.1	NA	NA	NA	NA	NA	NA	NA	NA	NA	NA	-0.14842	0.42125	0.998446	570	0.5799	0.918153	1023
ISYNA1	5	1410.1	8425.2	1254	2454.8	1454.3	615.72	626.98	331.76	986.19	1350.3	1064.7	1372.5	0.40948	0.42195	0.997551	571	0.13282	0.924332	245
NonTargetingControlGuideForHuman_0359	1	655.42	556.7	NA	NA	NA	NA	NA	NA	NA	NA	NA	NA	-0.23513	0.42202	0.998446	572	0.579	0.918153	1022
NonTargetingControlGuideForHuman_0382	1	1341.3	1197.6	NA	NA	NA	NA	NA	NA	NA	NA	NA	NA	-0.16339	0.42241	0.998446	573	0.5785	0.918153	1020
NonTargetingControlGuideForHuman_0092	1	1315.9	1173.8	NA	NA	NA	NA	NA	NA	NA	NA	NA	NA	-0.16476	0.42284	0.998446	574	0.57807	0.918153	1019
NonTargetingControlGuideForHuman_0126	1	1449.9	1302.8	NA	NA	NA	NA	NA	NA	NA	NA	NA	NA	-0.1543	0.4239	0.998446	575	0.57687	0.918153	1016
NonTargetingControlGuideForHuman_0190	1	1458.3	1313.2	NA	NA	NA	NA	NA	NA	NA	NA	NA	NA	-0.15109	0.42502	0.998446	576	0.57581	0.918153	1014
NonTargetingControlGuideForHuman_0231	1	475.33	395.16	NA	NA	NA	NA	NA	NA	NA	NA	NA	NA	-0.26589	0.42554	0.998446	577	0.57527	0.918153	1013
ITPKA	5	1496.7	3589.1	679.79	274.81	1356.5	1839.1	1403.9	948.73	1087.7	814.59	1291.5	1497.1	-0.10187	0.42663	0.997551	578	0.69103	0.999996	1194
PHYH	5	1058.5	2179.9	865.27	1587.2	1029.1	332.73	1219.8	1841.3	1272.7	810.53	1303.5	1636.2	0.46071	0.42673	0.997551	579	0.42428	0.96903	776
NonTargetingControlGuideForHuman_0412	1	988.27	874.52	NA	NA	NA	NA	NA	NA	NA	NA	NA	NA	-0.17621	0.42806	0.998446	580	0.57261	0.918153	1008
NonTargetingControlGuideForHuman_0087	1	1463.7	1325.8	NA	NA	NA	NA	NA	NA	NA	NA	NA	NA	-0.14264	0.42874	0.998446	581	0.57188	0.918153	1007
ACACB	5	1252.6	5419.5	1219.8	2299.4	1328.6	2054.3	789.22	256.59	659.82	290.6	939.35	965.59	0.33402	0.43006	0.997551	582	0.31347	0.953784	572
MMAA	5	1435.7	4277.9	1518.3	2725	804.32	213.22	1053.5	1495.6	957.11	558.46	795.34	566.48	0.0081632	0.43106	0.997551	583	0.52013	0.986484	929
VKORC1	5	1251.2	3820.4	1705.4	3816.2	1513.2	3353	1138.2	405.95	1710.3	2495	722.48	462.95	0.84588	0.43113	0.997551	584	0.089087	0.872888	167
NonTargetingControlGuideForHuman_0180	1	1546.7	1410.5	NA	NA	NA	NA	NA	NA	NA	NA	NA	NA	-0.1329	0.43177	0.998446	585	0.56881	0.918153	1005
OTOG	5	1154.9	11880	1954.7	5923.1	930.21	2096	1410.2	2621.6	1064.5	358.61	1472.6	1498.5	1.0326	0.43193	0.997551	586	0.048688	0.815971	96
RGL1	5	1549.2	688.6	1049.6	714.99	1754.8	2006.8	1312.8	1450.4	1273.7	1379.4	1021	1080.6	0.098304	0.43336	0.997551	587	0.85079	0.999996	1418
FHL2	5	1544.5	3110.1	1321.2	841.71	2248.7	1689.2	1397.9	1093.4	1296.1	1525.5	1174.9	1390.3	-0.059657	0.43527	0.997551	588	0.77953	0.999996	1327
TG	5	1375.1	4512.4	840.26	1935.3	1289.9	666.08	1118.9	633.41	1361.4	1862.2	648.15	942.94	0.49589	0.43541	0.997551	589	0.35033	0.953784	642
NonTargetingControlGuideForHuman_0006	1	1138.8	1030.3	NA	NA	NA	NA	NA	NA	NA	NA	NA	NA	-0.14438	0.4357	0.998446	590	0.56507	0.918153	999
CA7	5	1415.4	596.46	1536.6	2330	1494.3	2152.9	1265.1	869.51	1477	1215.1	1288.9	1355.6	-0.10432	0.43718	0.997551	591	0.80213	0.999996	1358
CD320	5	1467.9	2963	1600.1	2818.4	1250.2	645.96	1444.1	890.66	584.51	898.53	1569.7	1841.9	0.42502	0.43859	0.997551	592	0.49437	0.982594	890
NonTargetingControlGuideForHuman_0004	1	716.35	634.84	NA	NA	NA	NA	NA	NA	NA	NA	NA	NA	-0.17402	0.43894	0.998446	593	0.56146	0.918153	994
NonTargetingControlGuideForHuman_0461	1	793.8	708	NA	NA	NA	NA	NA	NA	NA	NA	NA	NA	-0.1648	0.43902	0.998446	594	0.56133	0.918153	993
CYP2C18	5	1295	2703.8	1102.7	1843.6	1340.2	1954.3	1118.2	672.14	988.89	697.7	1264.4	978.25	0.086998	0.43915	0.997551	595	0.5318	0.993599	942
NonTargetingControlGuideForHuman_0045	1	1161.6	1057.2	NA	NA	NA	NA	NA	NA	NA	NA	NA	NA	-0.13573	0.43957	0.998446	596	0.56079	0.918153	992
CRYAB	5	1192.1	2330.2	803.38	199.31	860.13	451.84	1066.2	1327.8	1572.9	1631.6	1911.6	1968.3	0.047475	0.44131	0.997551	597	0.86612	0.999996	1439
NonTargetingControlGuideForHuman_0236	1	1366.6	1258	NA	NA	NA	NA	NA	NA	NA	NA	NA	NA	-0.11935	0.44169	0.998446	598	0.55869	0.918153	989
G6PC	5	1114.6	4928.2	956.39	1692.5	1706.1	808.38	1112.2	644.07	1243.4	1706.1	872.12	1174.6	0.44264	0.44216	0.997551	599	0.33082	0.953784	604
SHH	5	1425.9	3512.8	1211.4	2427.2	1457.3	2371.6	1616.1	856.18	711.73	333.42	1693.1	2180.2	0.53338	0.44225	0.997551	600	0.3522	0.953784	644
BHMT2	5	1231.8	7054.7	1280.6	2911.9	1329	2207.4	1348.4	555.93	1094.6	1621.7	1472.7	1711.5	0.64915	0.44319	0.997551	601	0.17863	0.953784	319
NonTargetingControlGuideForHuman_0301	1	1224.1	1125.7	NA	NA	NA	NA	NA	NA	NA	NA	NA	NA	-0.12078	0.44367	0.998446	602	0.5568	0.918153	986
ADAMTS13	5	1382.9	2655.2	1441.5	621.22	1223	1909.2	1494.4	1314.2	392.75	352.13	1428.9	1393.8	-0.096486	0.44385	0.997551	603	0.76096	0.999996	1300
NonTargetingControlGuideForHuman_0432	1	1269.5	1169.9	NA	NA	NA	NA	NA	NA	NA	NA	NA	NA	-0.11779	0.44408	0.998446	604	0.55636	0.918153	984
NonTargetingControlGuideForHuman_0202	1	1258	1159.6	NA	NA	NA	NA	NA	NA	NA	NA	NA	NA	-0.11746	0.44425	0.998446	605	0.55617	0.918153	983
CYP3A4	5	1834.1	3259.6	1234.8	580.89	1046.6	1315.5	921.29	676.42	512.31	337.27	1125.2	1287.9	-0.12522	0.44439	0.997551	606	0.8084	0.999996	1364
ACSBG2	5	1417.8	673.2	1560.6	1087.7	1442.4	1140.7	1520.8	1788.8	1165.6	1328.2	1440.8	1607.5	-0.090199	0.44616	0.997551	607	0.81799	0.999996	1376
NonTargetingControlGuideForHuman_0294	1	579.19	516.94	NA	NA	NA	NA	NA	NA	NA	NA	NA	NA	-0.16375	0.44717	0.998446	608	0.5532	0.918153	977
NonTargetingControlGuideForHuman_0176	1	1553.9	1452.6	NA	NA	NA	NA	NA	NA	NA	NA	NA	NA	-0.097121	0.44892	0.998446	609	0.55143	0.918153	975
SLC22A5	5	1422.5	18410	1653.1	3189.3	1787	872.45	1188.9	1692.2	1233.5	1373.3	967.24	925.53	0.33178	0.4495	0.997551	610	0.011177	0.730434	21
INSIG1	5	1056	2713.1	1349.9	2741.8	841.45	445.06	1469.9	952.53	1212.1	940.53	450.11	597.7	0.02139	0.44951	0.997551	611	0.48325	0.977861	870
CYP4A11	5	1387.2	2945.2	1738.7	3165.7	1092.7	601.99	1074.7	608.45	1286.2	1097.8	1328.3	1417.8	-0.067141	0.44975	0.997551	612	0.53693	0.994736	951
TNF	5	1659.9	4606.7	1475.4	3332.6	1250.7	2145.2	1450.5	631.59	1229.3	1484	628.37	754.58	0.52466	0.45012	0.997551	613	0.23828	0.953784	432
NonTargetingControlGuideForHuman_0130	1	1396.8	1304.4	NA	NA	NA	NA	NA	NA	NA	NA	NA	NA	-0.098643	0.45059	0.998446	614	0.54961	0.918153	974
AKR1C4	5	1354	2348.2	1258.5	499.78	898.09	1152.7	677.94	887.26	1200	1019.5	1323	1238	0.132	0.45159	0.997551	615	0.74127	0.999996	1264
NonTargetingControlGuideForHuman_0094	1	1162	1080.5	NA	NA	NA	NA	NA	NA	NA	NA	NA	NA	-0.10479	0.45177	0.998446	616	0.5485	0.918153	971
DAO	5	1406.1	3324.4	1163.8	465.04	1017.8	582.94	1008	763.97	999.9	1238.5	1336	1341.5	-0.19672	0.45295	0.997551	617	0.7189	0.999996	1231
SLC7A8	5	845.95	1273.2	1084.7	684.68	1263.6	851.47	1362.3	1076.3	1286.5	1488	2019.1	2220	-0.10147	0.45324	0.997551	618	0.81734	0.999996	1375
AGPAT1	5	1623.2	3734.4	1383.1	586.95	1216.6	857.02	1231.3	1411.4	1244	1313.9	1202.5	1211.8	0.044929	0.45382	0.997551	619	0.70704	0.999996	1217
SLC27A6	5	1552	11244	792.31	2606.6	1352.1	2204.7	1056.9	572.44	1371.9	922.36	1114.3	857.4	0.16359	0.45382	0.997551	620	0.072252	0.872888	130
AGXT	5	1544.9	3772.6	1671.5	3604	1100.9	2414.9	1302.8	531.62	781.22	1185.7	2166.4	2479.7	0.85468	0.45448	0.997551	621	0.14419	0.924954	266
NonTargetingControlGuideForHuman_0241	1	1400.7	1316.3	NA	NA	NA	NA	NA	NA	NA	NA	NA	NA	-0.0896	0.45499	0.998446	622	0.5454	0.918153	968
MRAP2	5	1222.4	3978.6	1565.2	2858.9	1398.4	2312.5	1407.1	604.4	1469.9	971.83	1041.7	1037.2	0.35954	0.45532	0.997551	623	0.36481	0.953784	667
NonTargetingControlGuideForHuman_0005	1	1174.8	1098.3	NA	NA	NA	NA	NA	NA	NA	NA	NA	NA	-0.097046	0.45532	0.998446	624	0.54507	0.918153	966
RAC2	5	1281.9	2926.3	1478.2	2387.4	1346.5	563.09	1101.3	669.04	1363.5	1662	1468.7	1640.4	0.22245	0.45609	0.997551	625	0.56801	0.995334	1003
PDGFRA	5	1642.8	969.11	1447.4	1014.7	1257.2	1603.7	1232.5	964.04	1116.7	1310.7	1961.5	2072.2	-0.13745	0.45617	0.997551	626	0.86081	0.999996	1431
NMNAT2	5	1335.7	2772.2	1760.1	2925.1	794.2	302.45	1977.2	1338.7	1189.2	1213.5	998.87	979.4	0.00040227	0.45692	0.997551	627	0.64726	0.998046	1133
NonTargetingControlGuideForHuman_0390	1	835.31	774.27	NA	NA	NA	NA	NA	NA	NA	NA	NA	NA	-0.10934	0.45698	0.998446	628	0.5433	0.918153	962
ACE2	5	1591.9	13063	1510.3	3844.2	1407.9	2671.6	1339.1	558.74	752.66	1068.7	944.2	1067.2	0.71448	0.45703	0.997551	629	0.055869	0.839538	109
NonTargetingControlGuideForHuman_0128	1	1022.7	955.1	NA	NA	NA	NA	NA	NA	NA	NA	NA	NA	-0.098511	0.45721	0.998446	630	0.54299	0.918153	961
NonTargetingControlGuideForHuman_0497	1	1383.3	1304.7	NA	NA	NA	NA	NA	NA	NA	NA	NA	NA	-0.084354	0.45748	0.998446	631	0.54269	0.918153	960
ABCC1	5	1661.2	28879	1140.8	3456.3	1431.6	3047	1670.6	863.08	1184.5	697.85	1277.3	1197.8	0.49833	0.45781	0.997551	632	0.0024775	0.692244	6
ALDOC	5	1071.8	3692.7	1151.9	1903.6	1585.6	733.27	1956.8	2611.5	1352	1712.7	1157.8	1423.7	0.37861	0.45792	0.997551	633	0.17622	0.953784	316
NonTargetingControlGuideForHuman_0446	1	1196.9	1126	NA	NA	NA	NA	NA	NA	NA	NA	NA	NA	-0.08809	0.45835	0.998446	634	0.54172	0.918153	957
PSAPL1	5	1631.5	3408.9	1439.5	2559	1368.2	1017.4	1538.8	1204	1437.9	1149.6	1434.3	1516.3	-0.12127	0.45885	0.997551	635	0.61412	0.995334	1075
CXCL9	5	1380.3	3123.8	1606.6	2774.6	1299.2	789.8	1420.2	1828.2	1540.8	1119	590.07	410.37	-0.048531	0.45927	0.997551	636	0.62313	0.996324	1095
NonTargetingControlGuideForHuman_0316	1	1866.7	1779.5	NA	NA	NA	NA	NA	NA	NA	NA	NA	NA	-0.069003	0.45984	0.998446	637	0.54039	0.918153	956
SLC23A2	5	1303.1	4031.9	1636.1	3653.2	1069.1	378.01	1437.3	1056.8	1326.5	1115.9	1536.7	1648.1	-0.074144	0.46008	0.997551	638	0.33058	0.953784	602
SLC34A1	5	1350.4	3758.9	1636	907.27	1271.7	1735.1	1041.4	635.99	1078.7	833.21	1465.4	1718.8	-0.071126	0.46141	0.997551	639	0.59452	0.995334	1041
NonTargetingControlGuideForHuman_0491	1	1169.7	1103.8	NA	NA	NA	NA	NA	NA	NA	NA	NA	NA	-0.083579	0.46142	0.998446	640	0.53854	0.918153	953
ID2	5	1192.7	2380.4	1108.1	2191.3	1252.4	2143.4	905.69	483.44	1053.1	599.7	1586.8	1576.6	0.3827	0.46239	0.997551	641	0.34814	0.953784	638
PLIN5	5	1795.4	4861	1207.1	3323.6	1298.6	1947.9	1220.7	629.93	1263.6	764.57	1479.7	1848.8	0.45283	0.46312	0.997551	642	0.19463	0.953784	347
NonTargetingControlGuideForHuman_0170	1	1140.4	1083.5	NA	NA	NA	NA	NA	NA	NA	NA	NA	NA	-0.07371	0.46533	0.998446	643	0.53499	0.918153	948
TYMS	5	1341.2	2936.6	1056.1	511.52	887.19	1289.9	1285.5	893.73	918.66	698.33	1158.2	1403.1	-0.059283	0.46682	0.997551	644	0.75888	0.999996	1296
NonTargetingControlGuideForHuman_0207	1	1047.7	995.37	NA	NA	NA	NA	NA	NA	NA	NA	NA	NA	-0.073821	0.46683	0.998446	645	0.53333	0.918153	944
RBP2	5	1476.7	3471.1	1468.4	2685.9	1905.1	1205.4	1723.4	2272.1	1003.6	770.19	1529.2	1241.7	0.049177	0.46759	0.997551	646	0.57515	0.995334	1012
ME3	5	1073.5	4765.1	1340.4	2214.9	1234.2	696.08	535.21	300.29	1152.7	1450.2	1214.9	961.2	-0.0033232	0.46804	0.997551	647	0.3376	0.953784	620
NonTargetingControlGuideForHuman_0254	1	917.37	870.64	NA	NA	NA	NA	NA	NA	NA	NA	NA	NA	-0.075344	0.46827	0.998446	648	0.53201	0.918153	943
NonTargetingControlGuideForHuman_0380	1	1193.1	1140.9	NA	NA	NA	NA	NA	NA	NA	NA	NA	NA	-0.06455	0.46907	0.998446	649	0.53115	0.918153	941
GATA6	5	1732.7	5971.1	1200.7	480.57	1520.2	2267.5	1221.7	737.24	1438.4	1322	1456.3	1420.6	-0.078735	0.47018	0.997551	650	0.38539	0.957926	713
NonTargetingControlGuideForHuman_0355	1	1224.2	1175.3	NA	NA	NA	NA	NA	NA	NA	NA	NA	NA	-0.058764	0.47195	0.998446	651	0.52841	0.918153	938
SC5D	5	1073.6	11652	632.2	116.54	1360	1942.7	1301.6	1828.7	718.16	955.54	711.98	869.09	0.45089	0.47206	0.997551	652	0.045243	0.805045	90
CAD	5	693.32	1833.1	1028.8	373.22	1146.2	1614.5	1511.9	1919.9	1715.6	1282.6	1147.4	904.25	0.00064996	0.47208	0.997551	653	0.69323	0.999996	1197
ARSJ	5	1144.1	2262.6	1570.7	990.1	591.22	317.12	1703.3	2145.1	1481.7	1794.7	1337	1073.6	-0.020033	0.47233	0.997551	654	0.7435	0.999996	1270
DDAH2	5	1935.5	6930.1	1062.5	2161.2	1266.9	524.1	1310.5	991.14	1324	1167.4	1922.5	1983.4	-0.068168	0.47342	0.997551	655	0.34339	0.953784	626
UGT8	5	1141.6	2508.9	1015	549.03	863.81	579.03	1582.2	1296.4	646.45	671.82	1108.5	1080.2	-0.16225	0.47373	0.997551	656	0.80599	0.999996	1359
CASK	5	1448.5	2328.7	1345.1	2011.8	1151.9	1717.9	1152	669.48	984.95	555.79	1672.3	1769	0.32863	0.47441	0.997551	657	0.53346	0.993599	945
CKAP4	5	1663.3	2950.6	1464.9	2220	1332.5	773.58	1441.5	917.33	1498.4	1391.9	1293.8	1380.4	-0.0064327	0.47484	0.997551	658	0.76076	0.999996	1299
TH	5	1454.5	2766.1	1339.8	575.24	1771.2	2535.7	1168.3	979.62	1447.2	1393.9	1426.2	1424.8	-0.02768	0.47511	0.997551	659	0.78497	0.999996	1332
CSPG5	5	1403.4	3466.3	1299.6	2094.2	1080.5	596.05	718.25	355.73	939.12	1142.1	1118.6	1188	0.18435	0.47526	0.997551	660	0.68429	0.999996	1185
NonTargetingControlGuideForHuman_0177	1	778.8	746.26	NA	NA	NA	NA	NA	NA	NA	NA	NA	NA	-0.061483	0.47548	0.998446	661	0.52537	0.918153	937
DCK	5	735.27	2708.8	1111.7	2258	1300.2	1912.9	819.56	440.2	1035	733.77	856.78	651.26	0.080781	0.47601	0.997551	662	0.52331	0.986679	933
HSD17B8	5	1388.1	4629.8	1472.4	2529.4	1162.4	569.3	1931.8	2651.1	1272.6	782.87	1403.1	1381.5	0.2171	0.47701	0.997551	663	0.44225	0.971004	809
AGMO	5	1419	2237.4	1338.2	825.03	1232.6	889.39	1076.6	845.49	925.33	1125.3	921.95	1117	-0.035839	0.47712	0.997551	664	0.77615	0.999996	1320
NonTargetingControlGuideForHuman_0141	1	1794.6	1747.4	NA	NA	NA	NA	NA	NA	NA	NA	NA	NA	-0.038428	0.47716	0.998446	665	0.5237	0.918153	934
EDN1	5	1424.3	5230.8	1326.2	2388	1385	2342.3	983.14	368.64	1243.2	1750.4	1539	997.49	0.6254	0.47742	0.997551	666	0.28171	0.953784	513
PDGFB	5	1707.5	8559.3	1230.4	692.93	1673.8	2170	1042.7	766.52	1166.4	1449	834.76	634.49	-0.041198	0.47809	0.997551	667	0.18076	0.953784	325
MUT	5	896.55	2111.2	1297.5	737.5	896.75	490.24	1385.2	1605.6	1260.5	1451	996.29	1089.8	0.16609	0.47857	0.997551	668	0.62546	0.996324	1096
NonTargetingControlGuideForHuman_0140	1	997.11	964.94	NA	NA	NA	NA	NA	NA	NA	NA	NA	NA	-0.047261	0.47894	0.998446	669	0.52172	0.918153	931
BDH2	5	1512.8	3108.1	1710.1	2994	1498.4	858.52	953.71	536.22	1192.2	1482.2	919.89	709.56	-0.030075	0.47921	0.997551	670	0.58957	0.995334	1034
CLN3	5	1591.7	5097.4	1533.5	2862.4	1312.5	2491.1	958.44	321.15	1152.7	985.46	953.55	803.46	0.33702	0.47971	0.997551	671	0.22539	0.953784	409
NonTargetingControlGuideForHuman_0024	1	1320.7	1290.4	NA	NA	NA	NA	NA	NA	NA	NA	NA	NA	-0.033469	0.4825	0.998446	672	0.51794	0.918153	927
ATP1B1	5	1207.5	490.41	1476.8	1884.6	1190.3	1476.5	1282.6	996.28	1189	978.97	1480.1	1423.5	-0.16816	0.48259	0.997551	673	0.90637	0.999996	1488
NonTargetingControlGuideForHuman_0213	1	1434.3	1410.9	NA	NA	NA	NA	NA	NA	NA	NA	NA	NA	-0.023762	0.48647	0.998446	674	0.51427	0.918153	922
NonTargetingControlGuideForHuman_0053	1	1275	1254.1	NA	NA	NA	NA	NA	NA	NA	NA	NA	NA	-0.023817	0.48702	0.998446	675	0.51378	0.918153	920
GATM	5	1327.4	1849.7	1044.1	711.27	1505.8	1838.9	1249.8	969.2	436.67	300.17	1077.3	1037	-0.21074	0.48706	0.997551	676	0.90426	0.999996	1482
NonTargetingControlGuideForHuman_0189	1	1318.5	1298.5	NA	NA	NA	NA	NA	NA	NA	NA	NA	NA	-0.021947	0.48733	0.998446	677	0.51344	0.918153	919
SPP1	5	1055.7	5008.4	1229.9	3233.1	1494.3	930.71	848.98	459.64	949.05	1248.5	1196.8	1470.2	0.34594	0.4883	0.997551	678	0.23249	0.953784	418
NonTargetingControlGuideForHuman_0239	1	1381.9	1367.5	NA	NA	NA	NA	NA	NA	NA	NA	NA	NA	-0.015087	0.49001	0.998446	679	0.5108	0.918153	912
NonTargetingControlGuideForHuman_0425	1	1468.3	1453.7	NA	NA	NA	NA	NA	NA	NA	NA	NA	NA	-0.014417	0.49086	0.998446	680	0.50999	0.917997	911
PDZD11	5	1669.6	5326.7	1189.8	3361.2	1575.6	4074.8	707.48	172.83	1185.7	1663	1270.2	1262.4	0.92897	0.49281	0.997551	681	0.026492	0.730434	56
WNT5A	5	989.79	4314.7	1067.1	403.06	1361.7	1959	1084.3	1295.9	1220.5	1045.5	1280.3	1356.5	0.17013	0.49426	0.997551	682	0.35924	0.953784	661
AOX1	5	1506.5	5544.1	1573.8	1084.1	1318.9	924.03	908.86	712.22	875.18	1065.7	1046.1	1064.4	-0.16315	0.49427	0.997551	683	0.37056	0.953784	681
TAT	5	1435.8	5354.7	771.02	1879.5	1395.8	2209.3	1276.5	641.79	1553.7	1022.8	1256.6	1628.2	0.51778	0.4952	0.997551	684	0.37266	0.953784	684
NonTargetingControlGuideForHuman_0245	1	1154.4	1151	NA	NA	NA	NA	NA	NA	NA	NA	NA	NA	-0.0043141	0.49521	0.998446	685	0.50557	0.917997	906
ACAA1	5	1566.3	3756.7	1075.1	1600.1	1271.8	702.49	1530.5	1004.2	1170.8	993.88	1696.6	1708.8	-0.11287	0.4955	0.997551	686	0.6829	0.999996	1184
TJP2	5	1291.5	558.44	991.23	1189.3	1375.7	1592.4	997.59	1177.3	955.8	1057.5	1089.4	1162.1	0.17832	0.49563	0.997551	687	0.33318	0.953784	610
PAFAH2	5	1703.5	2923.1	921.07	499.37	1403.6	981.32	1061.4	1360.4	1455.7	1204.8	1367.6	1298.9	-0.17351	0.49591	0.997551	688	0.88287	0.999996	1458
SLC20A1	5	1071.6	1961.2	1397	634.47	892.85	662.59	1184.9	962.34	1158.2	1341.7	1134.3	1282.6	-0.061372	0.49621	0.997551	689	0.81706	0.999996	1374
NonTargetingControlGuideForHuman_0440	1	869.96	868.5	NA	NA	NA	NA	NA	NA	NA	NA	NA	NA	-0.0024173	0.49657	0.998446	690	0.50424	0.917865	903
NonTargetingControlGuideForHuman_0342	1	896.07	895.91	NA	NA	NA	NA	NA	NA	NA	NA	NA	NA	-0.00025805	0.49731	0.998446	691	0.50359	0.917865	901
LCTL	5	1616.5	2625.1	1318.5	580.4	905.83	582.66	1206.4	1411.4	1075.1	947.19	1037	1025.4	-0.099403	0.4983	0.997551	692	0.9046	0.999996	1484
NonTargetingControlGuideForHuman_0220	1	1320.7	1324.1	NA	NA	NA	NA	NA	NA	NA	NA	NA	NA	0.0036476	0.49919	0.998446	693	0.50167	0.917079	899
ECHDC3	5	2047.5	6694.1	1425.9	3626.4	2054.6	4205.8	1190.2	2766.8	1214.8	509.4	1100.8	999.41	1.1247	0.49978	0.997551	694	0.01214	0.730434	23
LSR	5	1570.3	2850.5	1153	2153.9	1276	814.67	1292.4	1052	1187.7	965.02	1556.6	1538.3	-0.15686	0.49998	0.997551	695	0.61079	0.995334	1067
LRP8	5	1418.5	9311.6	1405.3	2683.5	1234.8	523.48	762.23	1217.8	1200.1	908.52	1136.5	986.05	0.23526	0.50038	0.997551	696	0.098679	0.872888	186
RDH16	5	1304.4	6427.4	1246.6	2417.1	1441.7	705.81	1026.7	603.83	1351.6	1606	1349.6	1477.4	0.18955	0.50202	0.997551	697	0.23145	0.953784	417
CYP3A5	5	2025.1	3586.8	1237.9	588.25	1349.6	1669	584.81	487.97	1039.1	932.08	0	0	-0.15667	0.50219	0.997551	698	0.81129	0.999996	1368
NonTargetingControlGuideForHuman_0285	1	1257.8	1269.1	NA	NA	NA	NA	NA	NA	NA	NA	NA	NA	0.012837	0.50271	0.998446	699	0.49823	0.916716	894
NonTargetingControlGuideForHuman_0277	1	1969.4	1984.2	NA	NA	NA	NA	NA	NA	NA	NA	NA	NA	0.010785	0.50326	0.998446	700	0.49772	0.916716	893
DGKK	5	1222.6	1928.3	1284.7	560.86	1415.6	1697.2	1152.7	1383	1047.7	837.98	771.12	760.88	0.12119	0.50585	0.997551	701	0.7689	0.999996	1308
DHTKD1	5	1318.5	5847.9	1665.1	5207.9	1101.7	434.53	1648.1	2149.8	1584.1	2051.2	1312.6	1507.4	0.37787	0.50649	0.997551	702	0.07908	0.872888	146
NonTargetingControlGuideForHuman_0132	1	994.63	1011.9	NA	NA	NA	NA	NA	NA	NA	NA	NA	NA	0.024841	0.50688	0.998446	703	0.49388	0.916319	888
NonTargetingControlGuideForHuman_0451	1	1574.6	1597	NA	NA	NA	NA	NA	NA	NA	NA	NA	NA	0.020378	0.50719	0.998446	704	0.49358	0.916319	887
DMP1	5	1263.6	2400.4	939.92	326.57	1001.4	1492.9	1045.9	690.84	1563	1939.2	1174.3	1080	0.095112	0.50726	0.997551	705	0.71189	0.999996	1222
NonTargetingControlGuideForHuman_0139	1	1337.6	1359.5	NA	NA	NA	NA	NA	NA	NA	NA	NA	NA	0.023444	0.50787	0.998446	706	0.49294	0.916319	885
GALNT7	5	1083.7	2498.9	914.06	1503.5	1358.3	867.53	1282.2	1599.7	1588.3	1296.5	1332.7	1105.5	0.024779	0.50891	0.997551	707	0.72579	0.999996	1245
FBP1	5	1447.9	2938.4	1516.4	3016.7	1700.6	2359.2	1434	880.47	1251.3	786.4	1451.3	1485	0.2526	0.51018	0.997551	708	0.47436	0.974397	860
NAA40	5	1117.1	1911.7	1321.8	669.54	1272.2	1828.9	1177.9	927.5	1216.5	1001	1151.4	1113.5	-0.16466	0.51035	0.997551	709	0.82383	0.999996	1383
AADAT	5	1404.9	3178	1307.3	2803.9	1318.3	660.53	1175.3	725.63	1167.3	974.33	1440	1373.5	-0.16431	0.51087	0.997551	710	0.43009	0.96903	787
NonTargetingControlGuideForHuman_0216	1	677.38	697.75	NA	NA	NA	NA	NA	NA	NA	NA	NA	NA	0.042684	0.51133	0.998446	711	0.48955	0.914582	881
NonTargetingControlGuideForHuman_0056	1	1501.9	1535.4	NA	NA	NA	NA	NA	NA	NA	NA	NA	NA	0.031841	0.51254	0.998446	712	0.48838	0.914511	879
NonTargetingControlGuideForHuman_0050	1	1008.7	1036.5	NA	NA	NA	NA	NA	NA	NA	NA	NA	NA	0.039122	0.51303	0.998446	713	0.48776	0.914511	878
NonTargetingControlGuideForHuman_0098	1	1356.5	1389.2	NA	NA	NA	NA	NA	NA	NA	NA	NA	NA	0.034285	0.51319	0.998446	714	0.48759	0.914511	877
ACSM2A	5	1096.7	2845.2	1252.2	2184.4	723.31	281.32	1495.5	986.68	1170.1	1357.8	1007.8	1163.2	0.21062	0.51357	0.997551	715	0.55518	0.995334	980
CYP2E1	5	1664.7	7934.5	1209	2500.1	983.49	1908.8	936.63	477.79	1397.6	1125.9	1432.2	1200.2	0.3506	0.51427	0.997551	716	0.20193	0.953784	361
NonTargetingControlGuideForHuman_0458	1	1271.6	1305.7	NA	NA	NA	NA	NA	NA	NA	NA	NA	NA	0.038239	0.51427	0.998446	717	0.48647	0.914511	876
CTGF	5	1504.6	3538.8	1187.5	497.9	1188	1769.9	1327.5	1756.3	1022.8	681.66	1383.2	1333.7	0.17545	0.51486	0.997551	718	0.66414	0.999996	1152
PFKFB3	5	1466	3105.4	1326.2	1040.7	1757.7	1483.7	1436.9	1204.9	1277.4	1367.1	1309.3	1265.9	-0.14648	0.51496	0.997551	719	0.78719	0.999996	1335
DSEL	5	570.71	180.68	1193.6	1527.1	1365.4	1028.3	512.95	378.49	1129.4	1227.2	1509.7	1438.2	-0.23931	0.51529	0.997551	720	0.95176	0.999996	1546
PCSK9	5	1341.5	3085.9	1265.4	2329.6	1385.6	675.72	838.54	465.86	1181	1487.5	593.52	483.07	0.018068	0.51638	0.997551	721	0.6052	0.995334	1054
GNMT	5	1266	791.88	1349.4	1801.6	1487	1891.7	1339	1036.7	1055.1	858.8	2185.8	2343.7	-0.098086	0.51651	0.997551	722	0.84267	0.999996	1412
CAT	5	901.04	1988.2	1557.4	2748.7	1186.1	497.76	1569.2	1307.1	1151.7	1019.6	1158.7	1187.3	-0.070244	0.517	0.997551	723	0.60275	0.995334	1048
ANKRD23	5	1722.6	4595.1	1626.5	2558.7	980.23	435.51	1813.6	1253.9	1091.1	928.54	968.26	999.4	-0.09347	0.51786	0.997551	724	0.56774	0.995334	1002
NonTargetingControlGuideForHuman_0111	1	1010.3	1047.2	NA	NA	NA	NA	NA	NA	NA	NA	NA	NA	0.05169	0.51864	0.998446	725	0.48175	0.911604	867
CPXM1	5	1828.1	2510.7	1208.8	678.44	1648.8	1128.3	1572.9	1948.8	1001	813.35	1581.1	1755.4	-0.074151	0.51998	0.997551	726	0.81863	0.999996	1377
NonTargetingControlGuideForHuman_0127	1	1334.1	1380	NA	NA	NA	NA	NA	NA	NA	NA	NA	NA	0.048841	0.52034	0.998446	727	0.48019	0.910792	864
RNF180	5	1044.2	4153.6	1497.4	2101.8	1132	706.21	1430.3	969.92	1347.3	1129.4	1026.2	1198.6	-0.015204	0.52146	0.997551	728	0.40061	0.967263	738
CYP27A1	5	982.43	6393.4	1186	2898.6	1230	745.78	1139.2	776.3	1254.5	1463.2	1493.2	1265.2	-0.0085457	0.52305	0.997551	729	0.15017	0.924954	277
NonTargetingControlGuideForHuman_0264	1	1054.1	1100.6	NA	NA	NA	NA	NA	NA	NA	NA	NA	NA	0.062196	0.52322	0.998446	730	0.47755	0.909404	863
SPP2	5	1602.2	2612.5	822.11	1366.1	665.33	387.4	1205.7	1578.4	996.54	770.23	1462.5	1238.2	0.074146	0.52402	0.997551	731	0.68665	0.999996	1191
ORMDL2	5	1082.7	14044	1324	601.64	1115.4	1608.3	1112.8	1399.8	933.11	720.83	1729.3	1987.8	0.26587	0.526	0.997551	732	0.019683	0.730434	35
CELA3B	5	1250.8	3586	1370.7	2250.5	1237.8	594.8	1217.4	1827.1	1508.2	1007	1194.2	1173.7	0.28017	0.52621	0.997551	733	0.51129	0.984194	915
NT5C3B	5	1142.8	2657.3	1766.1	924.88	804.83	1117.2	1472.3	1890.8	1161.8	1448.2	950.02	927.81	0.33915	0.52666	0.997551	734	0.44772	0.972525	817
NonTargetingControlGuideForHuman_0198	1	1725.8	1797	NA	NA	NA	NA	NA	NA	NA	NA	NA	NA	0.058293	0.52742	0.998446	735	0.47322	0.909404	858
FAAH	5	1214.2	2449.3	1265.3	2220.1	1060.1	418.92	1357.2	1160.2	1964.3	1803.4	1416.9	1383.1	-0.079012	0.52795	0.997551	736	0.66028	0.999996	1148
CYP17A1	5	1292.5	3856.5	1417.8	1998.3	745	394.22	1199.6	757.76	1370.2	1835.3	1772.9	1675.8	0.17007	0.52885	0.997551	737	0.54574	0.994736	969
CYP26A1	5	1225.9	3427.3	1489.6	2581.6	1483.6	718.25	967.25	1399.6	1624.3	1204.2	1221.5	1550.6	0.43825	0.52921	0.997551	738	0.41532	0.96903	759
NonTargetingControlGuideForHuman_0464	1	902.66	956.15	NA	NA	NA	NA	NA	NA	NA	NA	NA	NA	0.082961	0.52941	0.998446	739	0.47105	0.909404	855
ADH4	5	1416.8	2585.5	1337.7	1811.4	1212.5	824.09	1265.4	878.7	1434.5	1217.1	1186.9	1140.5	-0.14719	0.52979	0.997551	740	0.86494	0.999996	1435
ALDH8A1	5	1294.2	2472.2	896.66	310.35	1158.2	1352.1	1274.3	1180.3	1545.9	1646.7	1294.9	1295.9	0.046117	0.53	0.997551	741	0.85926	0.999996	1427
FOXC1	5	1491.4	5340.9	1357.5	2016.3	1310.7	810.46	1701.4	1170.3	1413.3	1269.9	961.63	1024.3	-0.031666	0.53042	0.997551	742	0.39292	0.965433	721
ACOT2	5	1503	5552.7	1184.6	2563.2	1132.3	469.11	1385	1794.2	988.43	809.9	1307.3	1381.9	0.22662	0.53075	0.997551	743	0.36816	0.953784	676
ALDH1B1	5	863.91	3213.7	1204.9	2171.6	746.77	1447.8	1220.2	625	1527.5	2175.5	1228.9	782.12	0.67959	0.5313	0.997551	744	0.23493	0.953784	424
APOA5	5	1335.5	3668.2	1615.5	2146.9	1484.2	1968.2	1675	1180.8	1215.2	986.62	545.82	415.93	0.053281	0.53148	0.997551	745	0.60956	0.995334	1062
NonTargetingControlGuideForHuman_0118	1	1090.2	1153	NA	NA	NA	NA	NA	NA	NA	NA	NA	NA	0.08077	0.53201	0.998446	746	0.46827	0.907347	851
HOGA1	5	988.89	4069.7	902.06	2029.2	506.6	221.77	1381.2	1802.4	1181.4	953.52	1366.7	1156.3	0.071395	0.53255	0.997551	747	0.3953	0.965433	726
NonTargetingControlGuideForHuman_0395	1	1455	1530.4	NA	NA	NA	NA	NA	NA	NA	NA	NA	NA	0.072808	0.53272	0.998446	748	0.46749	0.907347	849
NonTargetingControlGuideForHuman_0272	1	842.28	898.84	NA	NA	NA	NA	NA	NA	NA	NA	NA	NA	0.093672	0.53296	0.998446	749	0.46722	0.907347	848
NonTargetingControlGuideForHuman_0226	1	1148	1215.3	NA	NA	NA	NA	NA	NA	NA	NA	NA	NA	0.082131	0.53322	0.998446	750	0.46694	0.907347	846
SLC52A2	5	1600.4	3237.5	1096.4	546.61	1776.9	2434.8	1236.8	950.46	1419.4	1677.1	1637.6	1407.6	0.011192	0.53468	0.997551	751	0.7684	0.999996	1307
NEU3	5	1438.2	3268.3	1453.2	698.06	1276.2	1717.5	1184.2	1031.8	736.4	852.87	1336.9	1253.7	0.059445	0.5361	0.997551	752	0.74165	0.999996	1265
AMBN	5	1648	842.68	1130.8	1583.4	1199.5	973.14	1339.2	1512.5	1045.2	1109.8	1208.2	1163.4	0.016002	0.53803	0.997551	753	0.93571	0.999996	1524
NonTargetingControlGuideForHuman_0345	1	1324.6	1407	NA	NA	NA	NA	NA	NA	NA	NA	NA	NA	0.087047	0.53841	0.998446	754	0.4616	0.904644	838
ADHFE1	5	1248.7	2034.2	1151.7	740.3	874.3	541.6	1413.9	1780.3	1125.9	1341.4	844.91	685.63	-0.024266	0.53868	0.997551	755	0.77646	0.999996	1321
ITIH4	5	1076	2577.1	1526.1	2662	1504.1	2630.3	1404.7	2226.2	961.89	356.42	1346	1887.4	0.73308	0.53955	0.997551	756	0.072517	0.872888	131
NonTargetingControlGuideForHuman_0436	1	1234.8	1316.4	NA	NA	NA	NA	NA	NA	NA	NA	NA	NA	0.092253	0.53989	0.998446	757	0.46035	0.904644	835
NonTargetingControlGuideForHuman_0289	1	1239.1	1321.7	NA	NA	NA	NA	NA	NA	NA	NA	NA	NA	0.093059	0.54039	0.998446	758	0.45984	0.904644	833
SLC17A2	5	1006.9	5606.2	913.37	419.23	995.8	771.43	1004	830.67	1536.3	1561.7	1492	1493.6	-0.1358	0.54065	0.997551	759	0.21982	0.953784	397
AMDHD2	5	1578.5	3774	1536.4	3667.1	1240.7	2108.5	1209.7	606.24	1643.9	1130.1	1170.4	1040.9	0.29776	0.54199	0.997551	760	0.26274	0.953784	480
FHIT	5	1332.8	5317.9	1154.9	666.99	1020.6	675.15	1139.4	1383.5	1218.9	1028.2	1154.4	1177.9	-0.10806	0.54256	0.997551	761	0.34894	0.953784	639
REN	5	1132.8	1955	1093.8	447.96	1175.8	1622.4	1982.7	2407.1	895.14	1160.1	1198.2	1323	0.32671	0.54376	0.997551	762	0.28624	0.953784	523
AKR1D1	5	901.7	2445.3	834.75	1995.3	1256	1898	868.43	502.15	1047.8	643.48	998.1	991.25	0.2927	0.54394	0.997551	763	0.44023	0.969548	808
KPNA2	5	1298	3333.8	1067.4	2070.3	1360.6	635.73	1433.9	2158.9	1356	1702	1489.1	1313.7	0.4588	0.54436	0.997551	764	0.41849	0.96903	764
IL6ST	5	1071.9	2627.8	1079.6	2571.1	1484.4	998.35	680.9	476.99	1269.9	1077	1150.4	1180	-0.10045	0.54504	0.997551	765	0.37202	0.953784	682
NonTargetingControlGuideForHuman_0071	1	870.05	946.5	NA	NA	NA	NA	NA	NA	NA	NA	NA	NA	0.12137	0.54521	0.998446	766	0.45515	0.902478	827
NonTargetingControlGuideForHuman_0192	1	972.28	1054	NA	NA	NA	NA	NA	NA	NA	NA	NA	NA	0.11633	0.5454	0.998446	767	0.45499	0.902478	826
MPP3	5	1361.3	3666.3	1136	2618.4	1432.7	3037.3	1110.8	460.77	1268.7	1474.8	1104.4	933.46	0.65026	0.54783	0.997551	768	0.12306	0.921925	228
LIPG	5	1470.6	2598.7	1463.5	880.48	1355.8	1002.3	999.68	832.21	1718	1776.2	1777.5	1745.9	-0.14506	0.54915	0.997551	769	0.88298	0.999996	1459
NonTargetingControlGuideForHuman_0057	1	1255.3	1359.1	NA	NA	NA	NA	NA	NA	NA	NA	NA	NA	0.11449	0.55059	0.998446	770	0.44972	0.89944	820
NCEH1	5	1029.2	2089.7	777.09	239.97	1029.7	1568.6	1712.8	2412.5	1594.5	2072.5	1615.7	1185.7	0.436	0.55127	0.997551	771	0.34754	0.953784	634
STRA6	5	1126.1	2793.3	1430.9	2065	1702.1	1291.6	1388.9	1645.2	1909.8	1645.1	1498.3	1293.2	0.015949	0.55132	0.997551	772	0.72695	0.999996	1248
NonTargetingControlGuideForHuman_0366	1	553.54	622.43	NA	NA	NA	NA	NA	NA	NA	NA	NA	NA	0.16893	0.55189	0.998446	773	0.44846	0.898199	818
CUBN	5	998.35	2564.9	1274.3	2286.6	1596.2	1035.7	807.61	582.98	1760.8	2092.7	1338.2	1146	0.012774	0.55268	0.997551	774	0.63498	0.99801	1113
NonTargetingControlGuideForHuman_0183	1	1368.5	1482.2	NA	NA	NA	NA	NA	NA	NA	NA	NA	NA	0.11498	0.55288	0.998446	775	0.44747	0.898199	816
DRD2	5	1508.3	3534.7	717.05	445.25	1353.7	1053.9	1103.2	929.83	1021.7	1138.9	1388.1	1430.3	-0.10164	0.55293	0.997551	776	0.70865	0.999996	1219
ACOT12	5	1645.6	2840	1219.5	1990	1503.9	2167.5	842.78	394.98	1340.8	1036.6	952.2	792.25	0.13101	0.5533	0.997551	777	0.52371	0.986679	935
NonTargetingControlGuideForHuman_0197	1	1112.9	1215.3	NA	NA	NA	NA	NA	NA	NA	NA	NA	NA	0.1269	0.55332	0.998446	778	0.44704	0.898199	815
CELA3A	5	784.71	1651.6	946.1	1479.2	1934.4	2604	1365	902.53	1340.3	1087.1	1380.2	1186.3	0.10523	0.55463	0.997551	779	0.57446	0.995334	1010
PDE2A	5	1211.9	3878.5	1265.6	3403	1091.4	2363.2	1756.7	2919.1	1298.7	849.49	944.87	570.05	0.9231	0.55491	0.997551	780	0.08369	0.872888	156
PRPS1L1	5	1456.4	2527.7	1181.1	611.12	1047.6	1514.5	1328.5	922.53	1481.3	1280.5	1124.3	1054.6	-0.15109	0.55521	0.997551	781	0.84005	0.999996	1406
NonTargetingControlGuideForHuman_0306	1	1321.5	1438.2	NA	NA	NA	NA	NA	NA	NA	NA	NA	NA	0.12194	0.55529	0.998446	782	0.44502	0.898199	812
GPC4	5	1315.2	4001.7	1467.6	3862.4	1459.1	1967.3	1016.1	645.95	1373.9	1050	1199.3	1019.8	0.098584	0.55571	0.997551	783	0.18787	0.953784	335
LEPR	5	866.24	1733.7	1011.5	1797	1032	476.54	492.22	227.55	473.64	419.64	938.9	937.72	-0.088039	0.55621	0.997551	784	0.68493	0.999996	1188
C1QTNF1	5	1197.4	3474	1969.4	4312	961.04	1579.5	768.91	236.25	2162.7	2600.7	1422.1	1263.7	0.49105	0.5565	0.997551	785	0.29071	0.953784	532
PROC	5	1229.2	2855.7	1156.1	657.2	1124.3	1582.2	2076.3	1754.7	1648.5	1436.9	1687.6	1703.9	-0.092085	0.55654	0.997551	786	0.75608	0.999996	1291
AGO2	5	1144.5	3347.8	1368.1	2311.4	1142.2	1729	889.4	381.12	1287.6	923.35	927.29	771.33	0.16618	0.55766	0.997551	787	0.51301	0.984194	918
GCGR	5	953.66	1806.7	1524.6	2414.9	1247.8	562.71	1586.1	2259.5	1061.8	1290.6	1126.2	1007.9	0.39573	0.56142	0.997551	788	0.48433	0.977861	872
NonTargetingControlGuideForHuman_0206	1	1309.1	1440	NA	NA	NA	NA	NA	NA	NA	NA	NA	NA	0.13745	0.562	0.998446	789	0.43857	0.893677	805
HSPG2	5	1614.2	5903	556.1	1011	1558.1	788.2	654.62	824.02	617.85	454.41	1035	1019.8	0.15508	0.56257	0.997551	790	0.36146	0.953784	663
LCAT	5	1483.8	2401.3	1282.8	796.11	1521.4	2003.1	1144.7	822.75	1056.5	1228.3	1146.5	976.84	-0.0068386	0.56285	0.997551	791	0.80137	0.999996	1357
WFS1	5	1803.4	3665.4	1019.3	2298.4	1018.3	403.62	1824.2	2247.9	951.43	813.14	1389.4	1464	0.1883	0.56322	0.997551	792	0.44602	0.972525	814
B4GALT7	5	1234.7	3637.4	1543.6	3391	887.03	1538.2	2070.7	1176.4	1320.1	1591.9	1462.1	1732.6	0.53174	0.56372	0.997551	793	0.19028	0.953784	341
NonTargetingControlGuideForHuman_0300	1	1255.3	1386.9	NA	NA	NA	NA	NA	NA	NA	NA	NA	NA	0.14374	0.56419	0.998446	794	0.43647	0.893436	802
NonTargetingControlGuideForHuman_0304	1	1001	1120.3	NA	NA	NA	NA	NA	NA	NA	NA	NA	NA	0.16233	0.56507	0.998446	795	0.4357	0.893436	801
ACOX1	5	1143.5	3830.8	1576.1	2717.8	1431.1	2266.9	1594.7	2323.4	1126.1	620.3	682.97	374.2	0.60295	0.56769	0.997551	796	0.19882	0.953784	354
NonTargetingControlGuideForHuman_0386	1	1471.4	1624.4	NA	NA	NA	NA	NA	NA	NA	NA	NA	NA	0.14264	0.56805	0.998446	797	0.43249	0.893436	795
NonTargetingControlGuideForHuman_0067	1	1147.7	1282.2	NA	NA	NA	NA	NA	NA	NA	NA	NA	NA	0.15984	0.56836	0.998446	798	0.4322	0.893436	793
NonTargetingControlGuideForHuman_0135	1	886.44	1004.1	NA	NA	NA	NA	NA	NA	NA	NA	NA	NA	0.1796	0.56881	0.998446	799	0.43177	0.893436	792
NonTargetingControlGuideForHuman_0012	1	1087.6	1222.2	NA	NA	NA	NA	NA	NA	NA	NA	NA	NA	0.16818	0.57006	0.998446	800	0.43059	0.893436	789
NonTargetingControlGuideForHuman_0480	1	1245	1390.7	NA	NA	NA	NA	NA	NA	NA	NA	NA	NA	0.15954	0.57043	0.998446	801	0.4303	0.893436	788
MT3	5	1622.3	8462.9	1453.2	2819.3	1224.2	2366.5	1646.6	2950.2	933.94	1537.8	718.49	210.15	0.89569	0.57075	0.997551	802	0.033841	0.77902	69
LGMN	5	1456.4	4698.8	932.76	350.04	1419.7	1914.5	1596	2026.2	882.01	735	810.03	793.9	0.15758	0.57138	0.997551	803	0.45165	0.972525	822
NonTargetingControlGuideForHuman_0396	1	1608	1778.4	NA	NA	NA	NA	NA	NA	NA	NA	NA	NA	0.14518	0.57178	0.998446	804	0.42889	0.893436	784
NonTargetingControlGuideForHuman_0008	1	1086.1	1226.9	NA	NA	NA	NA	NA	NA	NA	NA	NA	NA	0.17566	0.57188	0.998446	805	0.42874	0.893436	783
LGALS1	5	1616.6	6039.9	867.39	307.32	1382.5	1990.7	1373.7	987.73	867.66	1016	1961.1	2134.7	0.17485	0.57205	0.997551	806	0.34786	0.953784	636
MGAM	5	1465.6	3032.7	1285.4	1980.1	1383.7	939.26	1134.1	863.28	1357.6	1179.5	1670.6	1588.2	-0.13777	0.57349	0.997551	807	0.76433	0.999996	1304
SLC37A4	5	1113.5	1792.9	970.22	676.38	1693.5	1991.5	1592.2	1880.5	972.65	824.39	1494.2	1308.6	0.021246	0.57479	0.997551	808	0.75935	0.999996	1297
RETSAT	5	863.74	1355.6	1298.4	1035.8	1438.9	1242.3	1324.7	1151.9	1205.2	1175.7	901.34	910.08	-0.11856	0.57541	0.997551	809	0.94788	0.999996	1541
NonTargetingControlGuideForHuman_0023	1	1087.6	1239	NA	NA	NA	NA	NA	NA	NA	NA	NA	NA	0.18783	0.57608	0.998446	810	0.42473	0.893436	778
FOLR2	5	1648.1	3104.9	1129.6	1939.6	1374.7	663.85	1297.3	1945.4	1091.3	1657.2	1442.7	1419.2	0.59324	0.57653	0.997551	811	0.21784	0.953784	390
PTGR1	5	1591.7	2928.1	1443	2442.8	1167.8	516.47	1175.6	1637.1	873.92	617.5	1157.9	1133.5	0.22329	0.57703	0.997551	812	0.61667	0.995334	1082
NonTargetingControlGuideForHuman_0173	1	1382.2	1555.1	NA	NA	NA	NA	NA	NA	NA	NA	NA	NA	0.16992	0.57736	0.998446	813	0.4235	0.89227	774
HSP90AB1	5	1754.3	2652.9	894.17	1407.6	1319	736.52	1191.1	848.13	1427.4	1431.7	0	0	0.0042505	0.57754	0.997551	814	0.72171	0.999996	1237
NonTargetingControlGuideForHuman_0174	1	1309.5	1478.8	NA	NA	NA	NA	NA	NA	NA	NA	NA	NA	0.17532	0.57837	0.998446	815	0.42255	0.891651	769
GC	5	1440.6	9718.8	1264.5	5953.2	1080.3	2003.1	1607.3	836.57	1433.5	1822.9	865.81	652.36	0.61832	0.5784	0.997551	816	0.017413	0.730434	32
NonTargetingControlGuideForHuman_0074	1	942.92	1087	NA	NA	NA	NA	NA	NA	NA	NA	NA	NA	0.20495	0.57928	0.998446	817	0.42179	0.891651	768
CYP3A7	5	824.96	2055.7	1589.1	2460.7	721.03	1125.9	1345.6	816.86	1351.4	1026.2	815.05	684.12	0.18914	0.57935	0.997551	818	0.56829	0.995334	1004
ACSM6	5	1425.5	3439.8	1273.5	2156.9	1308.8	2202.6	1804.4	1191.3	1476.8	1024.3	1452.8	1536.6	0.41565	0.58003	0.997551	819	0.35917	0.953784	660
NonTargetingControlGuideForHuman_0144	1	1440	1621.7	NA	NA	NA	NA	NA	NA	NA	NA	NA	NA	0.17136	0.58041	0.998446	820	0.42087	0.891394	767
TNFSF4	5	1310.1	3238.9	1332.2	731.32	1100.1	1588.1	1449.4	1001.5	685.2	820.63	1386.2	1553.6	0.21212	0.58044	0.997551	821	0.56686	0.995334	1000
PLCB1	5	1656.7	912.02	1509.1	1955.9	1573.8	1289.4	1080.8	1288.6	1688.8	1497.9	1367.4	1450.2	-0.044071	0.58123	0.997551	822	0.86519	0.999996	1436
NonTargetingControlGuideForHuman_0235	1	1505	1692.9	NA	NA	NA	NA	NA	NA	NA	NA	NA	NA	0.1697	0.58181	0.998446	823	0.4196	0.891031	766
PLA2G4A	5	1737.4	4692.7	1327	2723.2	1278.8	1925.4	961.84	581.75	903.68	556.49	1366.7	1364.7	0.29395	0.58233	0.997551	824	0.47546	0.974397	862
ALDH3A1	5	1322.7	3199.5	1578.6	2279.3	684.02	257.12	1407.4	969.19	776.98	1096.5	1417.9	1715.2	0.38545	0.58281	0.997551	825	0.46343	0.972525	841
CTSA	5	1284.6	2671.5	1445.2	719.57	1683.3	2195.2	862.2	1220.8	1518.7	1195.6	1321.9	1501.7	0.28338	0.58365	0.997551	826	0.55455	0.995334	979
NonTargetingControlGuideForHuman_0101	1	1151.9	1317.6	NA	NA	NA	NA	NA	NA	NA	NA	NA	NA	0.19371	0.58389	0.998446	827	0.41735	0.891031	761
ABCC2	5	690.49	1536.3	1166.6	825.96	943.75	654.42	1199.9	1407.1	570.44	464.16	1044.9	1151.2	-0.078578	0.58429	0.997551	828	0.84302	0.999996	1413
SULT1A2	5	1392	3969.2	1352.3	2034.4	1272.8	679.19	1181.8	1629.9	1247.5	839.48	1649.1	1630.4	0.22347	0.58581	0.997551	829	0.56497	0.995334	998
INMT	5	1475.8	5492.4	1155.2	513.08	1123.2	1614.3	904.73	1274.1	1366.8	1731.8	1177	993.42	0.41738	0.58728	0.997551	830	0.36699	0.953784	674
NonTargetingControlGuideForHuman_0195	1	754.95	894.27	NA	NA	NA	NA	NA	NA	NA	NA	NA	NA	0.24405	0.58756	0.998446	831	0.41381	0.891031	757
ABCG2	5	1337.8	2188.1	1393.1	2227.3	1221.3	773.48	536.98	804.44	1028.1	661.08	1293.6	1502.6	0.39908	0.58759	0.997551	832	0.52986	0.99327	940
MKI67	5	1481.2	4688.4	1482.2	2731.8	1011.9	1427.3	811.27	452.89	1213.9	813.45	1246.8	1642.6	0.4466	0.5883	0.997551	833	0.36526	0.953784	669
NonTargetingControlGuideForHuman_0377	1	779.67	923.31	NA	NA	NA	NA	NA	NA	NA	NA	NA	NA	0.24367	0.58835	0.998446	834	0.41289	0.891031	755
CKMT1A	5	1292.2	2055.4	929.02	535.64	1398	1818.1	1525.3	1145.2	1404.3	1237.5	1211	1150.8	-0.12785	0.58939	0.997551	835	0.88034	0.999996	1453
TREX1	5	1304.1	9896.6	1326.4	3878	1263.2	628.16	1722.3	2177.4	1287.6	899.76	839.58	712.51	0.050826	0.58973	0.997551	836	0.078629	0.872888	144
GAL3ST3	5	1097.8	2670.6	1561.3	2584.1	1412.3	783.06	1276	1744.5	760.1	448.58	894.22	807.13	0.15161	0.59105	0.997551	837	0.62673	0.996324	1098
OTOGL	5	1382.1	2861.6	688.84	1059.5	945	528.22	369.83	222.66	983.77	846.14	576.67	591.06	-0.090845	0.59119	0.997551	838	0.81153	0.999996	1369
NonTargetingControlGuideForHuman_0152	1	955.3	1120.7	NA	NA	NA	NA	NA	NA	NA	NA	NA	NA	0.23013	0.59202	0.998446	839	0.40937	0.891031	750
NonTargetingControlGuideForHuman_0419	1	1591.1	1811.2	NA	NA	NA	NA	NA	NA	NA	NA	NA	NA	0.18679	0.59283	0.998446	840	0.4084	0.891031	749
NonTargetingControlGuideForHuman_0378	1	1302.9	1501.7	NA	NA	NA	NA	NA	NA	NA	NA	NA	NA	0.20468	0.59344	0.998446	841	0.40793	0.891031	748
CHGB	5	1288.4	3860.6	1260.2	1738.3	1280.8	890.04	1585.5	1376.6	1096.4	952.31	546.69	630.81	0.0015563	0.5939	0.997551	842	0.54253	0.994736	959
NonTargetingControlGuideForHuman_0369	1	1360.5	1566.4	NA	NA	NA	NA	NA	NA	NA	NA	NA	NA	0.20316	0.59421	0.998446	843	0.40698	0.891031	745
TF	5	1378.2	8955.6	1258.4	2829.9	1117.3	767.85	1317	1102.7	1495.1	1326.5	1480.5	1625.7	-0.01882	0.59451	0.997551	844	0.10612	0.874672	205
NonTargetingControlGuideForHuman_0357	1	969.87	1143.4	NA	NA	NA	NA	NA	NA	NA	NA	NA	NA	0.2372	0.59455	0.998446	845	0.40655	0.891031	744
ACSL5	5	1358.2	2652.4	1884.6	3172.1	1635.5	1154.3	2387.2	1819.9	1188.2	1360.3	1289.2	1398.5	0.15624	0.59472	0.997551	846	0.61536	0.995334	1079
GALC	5	1109.9	3260.7	1118.7	3079.3	1428.6	712.89	633.7	1005.1	1172.8	1347.7	941.33	1075.8	0.43254	0.59506	0.997551	847	0.20846	0.953784	372
ERLIN1	5	914.71	3546.9	775.26	1632.7	1172.4	556.65	1308.8	1819.1	1119.7	740.24	852.67	964.73	0.3263	0.59549	0.997551	848	0.43427	0.96903	798
FGF23	5	1130.2	5365.2	900.72	1647.2	1356	660.96	1212.4	1368.1	1634.2	1756	1317	1362.4	0.1389	0.59627	0.997551	849	0.27217	0.953784	498
NMRK1	5	1155.8	3025.6	1440.4	860.9	814.88	513.76	1392	1557.4	1242.5	1091	1158.4	1297.7	-0.012737	0.59711	0.997551	850	0.68187	0.999996	1179
NonTargetingControlGuideForHuman_0079	1	1385.7	1602	NA	NA	NA	NA	NA	NA	NA	NA	NA	NA	0.20907	0.59774	0.998446	851	0.40344	0.891031	740
ABCA1	5	1429.4	6221	1656.3	2440.6	1492.6	915.28	840.05	515.43	1167.9	1457.5	793.49	686.3	0.055111	0.59818	0.997551	852	0.2757	0.953784	503
PYGM	5	1678	3750.4	1569	2354.5	1583.5	1074.7	1065	699	1288.9	1436.9	1702.6	1609.6	0.037904	0.59988	0.997551	853	0.7239	0.999996	1241
BCKDHB	5	1636.8	5828.2	974.69	2933.7	1166.4	689.81	1151.1	770.1	1230.3	1479.2	1062	978.71	0.073919	0.60062	0.997551	854	0.17955	0.953784	320
NonTargetingControlGuideForHuman_0002	1	1132.1	1336.1	NA	NA	NA	NA	NA	NA	NA	NA	NA	NA	0.23882	0.60097	0.998446	855	0.40056	0.891031	737
CA13	5	1382.5	4363.1	1265.3	597.04	1253.4	1712.2	834.03	1100.8	1077.2	870.08	1147.7	1318.8	0.30012	0.60099	0.997551	856	0.48571	0.977861	874
NonTargetingControlGuideForHuman_0123	1	1718.6	1973.5	NA	NA	NA	NA	NA	NA	NA	NA	NA	NA	0.19939	0.60128	0.998446	857	0.40032	0.891031	735
NonTargetingControlGuideForHuman_0021	1	1645.7	1895.4	NA	NA	NA	NA	NA	NA	NA	NA	NA	NA	0.20369	0.60141	0.998446	858	0.40018	0.891031	734
NonTargetingControlGuideForHuman_0325	1	1077.2	1277.5	NA	NA	NA	NA	NA	NA	NA	NA	NA	NA	0.24572	0.60156	0.998446	859	0.39999	0.891031	733
GDPD1	5	1072.7	2225.4	1109.8	2102.9	1278.6	1694.2	1412.3	1066.6	1147.6	849.24	1086.8	951.03	0.10674	0.60252	0.997551	860	0.60487	0.995334	1051
NonTargetingControlGuideForHuman_0445	1	1102.9	1311.1	NA	NA	NA	NA	NA	NA	NA	NA	NA	NA	0.24929	0.60312	0.998446	861	0.39864	0.891031	730
NonTargetingControlGuideForHuman_0263	1	1116.3	1327.5	NA	NA	NA	NA	NA	NA	NA	NA	NA	NA	0.24975	0.60355	0.998446	862	0.39818	0.891031	728
NonTargetingControlGuideForHuman_0160	1	1032.7	1237.3	NA	NA	NA	NA	NA	NA	NA	NA	NA	NA	0.26051	0.60432	0.998446	863	0.39745	0.891031	727
UGT2A1	5	703.86	382.06	1853.4	1371.8	994.31	1193	802.67	688.79	1410.4	1347.9	1334.7	1330.5	-0.14289	0.60515	0.997551	864	0.97685	0.999996	1584
SERINC1	5	1258.1	3676.8	1371.2	2766.2	973.2	399.81	1562.1	2130.5	1214.4	1070	1141.9	1006.5	0.13275	0.60646	0.997551	865	0.48559	0.977861	873
NonTargetingControlGuideForHuman_0454	1	1614	1880.6	NA	NA	NA	NA	NA	NA	NA	NA	NA	NA	0.22039	0.60727	0.998446	866	0.39469	0.891031	723
NonTargetingControlGuideForHuman_0133	1	1434.1	1687.2	NA	NA	NA	NA	NA	NA	NA	NA	NA	NA	0.23439	0.60798	0.998446	867	0.39387	0.891031	722
IL1RN	5	1466.4	3625.6	972.83	526.57	1548	2065.3	853.49	718.73	1085.8	955.28	1404	1332.4	-0.13007	0.60849	0.997551	868	0.67547	0.999996	1167
CYP2W1	5	1347.4	2365.1	651.54	1253.3	1523.2	2043.4	1300.2	1008.4	1111.1	858.15	1401.5	1252.8	0.13099	0.60986	0.997551	869	0.62175	0.996324	1090
NADK2	5	966.13	2325.1	1260.3	2021.1	989	1557.2	1247.8	786.14	1275.1	953.75	419.68	341.57	0.17902	0.61039	0.997551	870	0.49223	0.982594	883
ALDH1A2	5	1204	3162	1081.7	1963.5	844.9	314.39	1553.7	2242.6	1389	1831.7	1508.2	1075.8	0.46406	0.61072	0.997551	871	0.34899	0.953784	640
LYZ	5	1179.1	2094.1	1127.6	751.73	1166.5	789.21	1068.1	1261.6	870.05	964.75	1106.9	1038.6	0.028573	0.61107	0.997551	872	0.84547	0.999996	1415
FA2H	5	1431.1	4923.1	1407.6	4221.5	1440.6	3103.3	1500.9	1074.6	1402	1067.1	1344.5	1201	0.47193	0.6125	0.997551	873	0.11156	0.902008	211
NonTargetingControlGuideForHuman_0399	1	1652	1941.3	NA	NA	NA	NA	NA	NA	NA	NA	NA	NA	0.23264	0.6128	0.998446	874	0.38906	0.891031	718
SFTPC	5	1768.3	9196.7	1485.3	7434.8	1487.3	7398.4	1014.8	1846.5	1509	2256.2	1150.4	519.34	1.5884	0.61313	0.997551	875	0.00011924	0.133663	1
NonTargetingControlGuideForHuman_0371	1	1222.6	1470.5	NA	NA	NA	NA	NA	NA	NA	NA	NA	NA	0.26615	0.61413	0.998446	876	0.38772	0.891031	717
PHKG1	5	1358.7	2850.5	1206.3	2218	782.23	393.13	666.45	386.9	1495.8	1903.6	1203.8	1346.6	0.25464	0.61431	0.997551	877	0.58256	0.995334	1026
SDC3	5	1603.8	3682.7	1552	3303.7	1254.8	2418.7	1379.3	704.17	1521.3	1954.4	923.1	591.43	0.65372	0.61461	0.997551	878	0.219	0.953784	392
CD36	5	1118.1	3564.7	1017.3	2049.1	689.27	438.01	1505.6	1677.3	1367.9	1213.2	1366.8	1223.6	-0.0018596	0.61462	0.997551	879	0.52945	0.99327	939
NonTargetingControlGuideForHuman_0392	1	1694.1	1992	NA	NA	NA	NA	NA	NA	NA	NA	NA	NA	0.23357	0.61573	0.998446	880	0.38608	0.891031	714
ODAM	5	1058.2	2465.4	1706	2706.2	979.51	1661.4	564.59	289.14	1407.2	994	899.51	1083.6	0.46683	0.61646	0.997551	881	0.41387	0.96903	758
NonTargetingControlGuideForHuman_0172	1	701.65	890.07	NA	NA	NA	NA	NA	NA	NA	NA	NA	NA	0.34274	0.61658	0.998446	882	0.38525	0.891031	712
IGFBP1	5	997.61	2350.3	1463.7	2780.3	1394.2	2413.5	832.87	1446.1	1571.5	953.43	1405.7	992.87	0.79326	0.61719	0.997551	883	0.14819	0.924954	270
PTS	5	1400.7	3890.9	838.05	1459.6	689.5	236.99	1263.8	890.22	818.04	1066.5	1130.4	1003	0.10491	0.61746	0.997551	884	0.58433	0.995334	1030
NonTargetingControlGuideForHuman_0413	1	1188.1	1444.6	NA	NA	NA	NA	NA	NA	NA	NA	NA	NA	0.28179	0.6197	0.998446	885	0.38217	0.891031	708
PCDH12	5	1277.1	8443.5	1445	2665.6	1969.8	2908.8	1646.9	975.96	1109.6	746.3	1664.2	1718.5	0.30423	0.61988	0.997551	886	0.11571	0.913436	215
NonTargetingControlGuideForHuman_0431	1	955.43	1188.5	NA	NA	NA	NA	NA	NA	NA	NA	NA	NA	0.31466	0.62188	0.998446	887	0.37973	0.891031	705
AHRR	5	1257.9	692.54	1342.2	1847.4	1324.6	926.69	1898.7	2203.1	1053.4	1156.4	1354.4	1351.3	0.065641	0.62206	0.997551	888	0.84598	0.999996	1416
STC2	5	1660.9	4764.8	1060.1	1918.7	1511.5	1076.8	1381.4	1066.8	1113.5	991.21	1274.2	1325.6	-0.055331	0.62218	0.997551	889	0.51267	0.984194	917
NonTargetingControlGuideForHuman_0308	1	1048.2	1293.2	NA	NA	NA	NA	NA	NA	NA	NA	NA	NA	0.30275	0.62226	0.998446	890	0.37941	0.891031	704
NonTargetingControlGuideForHuman_0439	1	1287.1	1560.9	NA	NA	NA	NA	NA	NA	NA	NA	NA	NA	0.27801	0.62272	0.998446	891	0.37897	0.891031	702
DPYS	5	1374.1	4222.3	1524.5	2348.8	1358.3	1798.9	1440.5	1007.2	1691.6	1239	1435.3	1803.3	0.36707	0.62297	0.997551	892	0.40647	0.96903	743
NonTargetingControlGuideForHuman_0493	1	1308.4	1585.2	NA	NA	NA	NA	NA	NA	NA	NA	NA	NA	0.27669	0.62299	0.998446	893	0.37862	0.891031	700
NonTargetingControlGuideForHuman_0275	1	1035.3	1280	NA	NA	NA	NA	NA	NA	NA	NA	NA	NA	0.30594	0.62309	0.998446	894	0.37848	0.891031	699
ST6GALNAC2	5	1278.4	2456.5	1456.2	2389.3	1054.9	1234.8	1183.1	1024.6	1166.6	1022.8	1187.5	1061.7	0.032815	0.62347	0.997551	895	0.69367	0.999996	1198
NonTargetingControlGuideForHuman_0278	1	1238.2	1507.4	NA	NA	NA	NA	NA	NA	NA	NA	NA	NA	0.28365	0.62369	0.998446	896	0.37793	0.891031	698
CYP11B1	5	1174.6	3156	1929.6	3025.5	1579.5	1994.2	756.32	506.96	1405.2	1121.6	1056.4	939.16	0.083285	0.62431	0.997551	897	0.65994	0.999996	1147
NonTargetingControlGuideForHuman_0401	1	1015.6	1259.2	NA	NA	NA	NA	NA	NA	NA	NA	NA	NA	0.30993	0.62437	0.998446	898	0.37725	0.891031	696
NonTargetingControlGuideForHuman_0265	1	806.36	1022.6	NA	NA	NA	NA	NA	NA	NA	NA	NA	NA	0.34231	0.62469	0.998446	899	0.37694	0.891031	694
LAMB1	5	1688.7	3530.7	1176.2	2677.5	2293.3	4378.2	1454.9	747.96	1319.2	1813.8	770.93	876.95	0.69582	0.62552	0.997551	900	0.11866	0.916313	220
NonTargetingControlGuideForHuman_0283	1	1145	1408.3	NA	NA	NA	NA	NA	NA	NA	NA	NA	NA	0.29842	0.62588	0.998446	901	0.37589	0.891031	692
OAZ3	5	1455.9	2697	1285.3	2089.3	1208.6	1894.1	1609.8	1144.1	870.14	643.97	1703.7	1555.3	0.2582	0.62646	0.997551	902	0.45838	0.972525	832
NonTargetingControlGuideForHuman_0146	1	1549.2	1860.5	NA	NA	NA	NA	NA	NA	NA	NA	NA	NA	0.26402	0.62701	0.998446	903	0.37481	0.891031	689
NonTargetingControlGuideForHuman_0295	1	1054.9	1309.6	NA	NA	NA	NA	NA	NA	NA	NA	NA	NA	0.31176	0.62763	0.998446	904	0.37417	0.891031	688
PCK2	5	1540.2	7535.9	1372.5	3796.1	484.66	89.696	1118.3	1641.3	1569	2192.2	1260.7	1472.2	0.5177	0.62809	0.997551	905	0.1686	0.953784	301
NonTargetingControlGuideForHuman_0228	1	907.65	1145.3	NA	NA	NA	NA	NA	NA	NA	NA	NA	NA	0.3352	0.62847	0.998446	906	0.37332	0.891031	686
PORCN	5	1661.1	903.57	1338.5	1926.7	1247.5	1798.4	1450.2	1248.4	1531.3	1596.6	1272.1	1274.8	0.031635	0.62861	0.997551	907	0.82401	0.999996	1384
NonTargetingControlGuideForHuman_0356	1	833.11	1061.1	NA	NA	NA	NA	NA	NA	NA	NA	NA	NA	0.34859	0.62923	0.998446	908	0.37255	0.891031	683
FOLR1	5	860.61	7404.5	1027.6	6504.7	1500.6	2194.6	1463.3	1047	1023.2	718.52	1026.4	915.47	0.19163	0.63049	0.997551	909	0.00503	0.730434	10
TGFB1	5	1469.6	4279.7	1341.4	1768.2	1184.1	1556.9	1766.2	1330.6	1368.2	1158.4	1179.4	1060	0.12042	0.63075	0.997551	910	0.53517	0.993599	949
NonTargetingControlGuideForHuman_0361	1	1529.8	1847.7	NA	NA	NA	NA	NA	NA	NA	NA	NA	NA	0.27224	0.63125	0.998446	911	0.37052	0.891031	680
PODXL2	5	1263.8	3868	1296.6	3358	1528.3	2652.5	1501.6	2135.7	897.83	431.22	977.75	643.53	0.65145	0.63148	0.997551	912	0.23081	0.953784	415
AKR1C2	5	1607.7	7167.8	1238.4	3684.4	524.31	113.34	1048.3	1382.8	1055.1	841.56	1397.9	1371.2	0.18568	0.63181	0.997551	913	0.14048	0.924332	257
ACADL	5	847.91	1537.3	1213.9	1939.6	874.15	523.29	560.5	312.15	1371.7	1580.1	1628.1	1710.9	0.13774	0.63247	0.997551	914	0.74297	0.999996	1268
NonTargetingControlGuideForHuman_0060	1	1395.5	1702	NA	NA	NA	NA	NA	NA	NA	NA	NA	NA	0.2863	0.6326	0.998446	915	0.3694	0.891031	678
ENPP2	5	1036.7	2370	1410.2	2397.2	987.43	414.79	1015.1	1498.9	1214.4	1022.3	1300.2	1385.1	0.32655	0.63452	0.997551	916	0.56925	0.995334	1006
NonTargetingControlGuideForHuman_0330	1	1202.5	1490.4	NA	NA	NA	NA	NA	NA	NA	NA	NA	NA	0.3094	0.63481	0.998446	917	0.36713	0.891031	675
ALDH1A3	5	1491.7	2658.9	874.14	337.72	1292.7	1717.3	1315.6	1523.4	988.7	911.25	1458.6	1380.1	0.065855	0.63499	0.997551	918	0.79395	0.999996	1343
NonTargetingControlGuideForHuman_0315	1	979.88	1241.9	NA	NA	NA	NA	NA	NA	NA	NA	NA	NA	0.34151	0.6359	0.998446	919	0.36587	0.891031	671
NonTargetingControlGuideForHuman_0354	1	939.35	1195.9	NA	NA	NA	NA	NA	NA	NA	NA	NA	NA	0.34806	0.63618	0.998446	920	0.36552	0.891031	670
CEL	5	1351	4774.4	1600.4	2407.1	1926.7	1421.1	1695.6	2009.3	659.56	541.35	1329.5	1208.1	0.053383	0.63653	0.997551	921	0.41148	0.96903	752
TNFSF15	5	1120.1	2620.2	1439.7	2602.2	1716.1	1197	1171.3	1588.9	1204.6	1036.2	716.94	629.58	0.12622	0.63705	0.997551	922	0.59346	0.995334	1040
PIPOX	5	1244.2	6206.7	1479.6	2108.1	1100	731.7	1297.9	914.23	1177.1	1505.1	711.35	927.01	0.36794	0.63756	0.997551	923	0.23341	0.953784	421
HIST1H4A	5	906.64	3409.8	1086.8	1881	1365.4	687.02	1214.1	1832.2	1591.3	1831.9	1514.9	1500.8	0.39815	0.6383	0.997551	924	0.45746	0.972525	831
ALOX15B	5	1482.2	13554	1691.7	2878.2	1150.7	568.22	2087.6	2646.4	1200.4	959.17	1626.4	1493.3	0.1095	0.63886	0.997551	925	0.052203	0.824223	105
SPARCL1	5	1230.5	3818.7	1476.9	4236.3	1062.6	468.67	1153.2	1766.8	1200.8	1140.1	1608.2	1584.7	0.2969	0.63941	0.997551	926	0.1319	0.924332	243
NonTargetingControlGuideForHuman_0449	1	1405.1	1728.1	NA	NA	NA	NA	NA	NA	NA	NA	NA	NA	0.29834	0.63957	0.998446	927	0.36209	0.891031	665
AKR1C3	5	1163.8	4787.2	850.91	1672	1087.2	1699	1123.5	710.87	1659.9	2130.1	1178.6	815.41	0.50166	0.64007	0.997551	928	0.35825	0.953784	659
NonTargetingControlGuideForHuman_0344	1	1205.3	1508.3	NA	NA	NA	NA	NA	NA	NA	NA	NA	NA	0.32321	0.64156	0.998446	929	0.36029	0.891031	662
GALR2	5	1265.4	2832.8	1973	3474.7	1189.4	2123.7	700.81	351.1	1631	1291.6	912.25	815.93	0.32771	0.64163	0.997551	930	0.31447	0.953784	576
PLCZ1	5	986.34	7215	1667.8	1326.4	1013.4	762.57	945.09	847.25	1271.9	1341.5	1390.4	1399.3	-0.074128	0.64225	0.997551	931	0.11845	0.916313	219
AK3	5	1863.2	3662.5	1229.8	764.17	646.62	393.31	1356.1	1577.6	1457.3	1334.8	1397.1	1365.4	-0.079805	0.64318	0.997551	932	0.79989	0.999996	1355
CSF2RB	5	1646.2	5388.3	1393.4	2952	1508.5	796.09	952.3	1478.8	1481.9	1097.1	1430.9	1504.2	0.35322	0.64403	0.997551	933	0.41948	0.96903	765
NonTargetingControlGuideForHuman_0081	1	798.72	1049.4	NA	NA	NA	NA	NA	NA	NA	NA	NA	NA	0.39342	0.64485	0.998446	934	0.35705	0.891031	657
NonTargetingControlGuideForHuman_0455	1	1176.8	1484.5	NA	NA	NA	NA	NA	NA	NA	NA	NA	NA	0.33485	0.64502	0.998446	935	0.35687	0.891031	656
SLC2A3	5	1730.8	17449	1176.9	2452.6	1038.8	1761.7	1120.8	672.05	1075.7	949.67	1454.7	1335.1	0.31894	0.64534	0.997551	936	0.027367	0.730434	59
OXCT1	5	1276.7	1983.1	1509.4	797.7	867.46	1341.1	1482.3	1993.8	1624.3	1990.3	1547.1	1630.8	0.36022	0.64564	0.997551	937	0.42864	0.96903	782
ALDOB	5	938.16	2237.1	1206.3	2441.5	1043.5	458.67	1685.2	1260.9	1088.2	1317.8	1387.2	1331.9	0.1087	0.64615	0.997551	938	0.51103	0.984194	914
BCL11B	5	1632.9	5246.9	1831.9	1111.9	654.55	995.73	1909	1557.8	773.87	912.2	529.82	460.01	0.016781	0.64623	0.997551	939	0.4279	0.96903	780
NonTargetingControlGuideForHuman_0407	1	1118.2	1425	NA	NA	NA	NA	NA	NA	NA	NA	NA	NA	0.34952	0.64653	0.998446	940	0.35554	0.891031	654
PLD4	5	1594.1	4384.2	1403.1	2865.9	1732.2	967.66	1282.1	1912.5	1784.9	2453.3	1181.1	917.27	0.51762	0.64665	0.997551	941	0.2532	0.953784	465
NonTargetingControlGuideForHuman_0324	1	1286.4	1618.9	NA	NA	NA	NA	NA	NA	NA	NA	NA	NA	0.33148	0.647	0.998446	942	0.35515	0.891031	652
SELM	5	1505.7	2913.2	887.75	1791.1	1196.6	651.9	1214.2	1050.3	1635.7	1509.7	1141.6	1077.3	-0.099549	0.64708	0.997551	943	0.59166	0.995334	1036
XDH	5	1157.8	3899.5	1897.3	3268	1115.5	2033.1	780.68	382.89	782.18	551.8	1789.6	1657.9	0.33694	0.64738	0.997551	944	0.30429	0.953784	556
TTR	5	1332.1	668.95	1283.6	1853.5	823.93	1189.7	1480.2	1758.8	1259.6	1035.7	1474.6	1682.9	0.21955	0.6478	0.997551	945	0.54185	0.994736	958
GCNT3	5	1539.1	3194.6	1604.3	3020.3	1266.4	2270.6	863.2	1294.1	1544	1041.5	736.4	457.2	0.71272	0.64791	0.997551	946	0.271	0.953784	495
HMGCL	5	1066.2	3359.3	1242.5	2281.6	1625	2587.4	1492.1	1000.4	1618.6	1432.8	1549.1	1427.7	0.27652	0.64836	0.997551	947	0.38024	0.953784	706
NonTargetingControlGuideForHuman_0302	1	1337.3	1683	NA	NA	NA	NA	NA	NA	NA	NA	NA	NA	0.33149	0.64866	0.998446	948	0.35342	0.891031	648
CYP4V2	5	1851.2	5848	1414.8	4426.1	1525.7	2393.8	1364.6	764.76	1336.4	954.48	1223.1	1306.9	0.3725	0.64897	0.997551	949	0.098899	0.872888	188
NonTargetingControlGuideForHuman_0007	1	1314	1659.5	NA	NA	NA	NA	NA	NA	NA	NA	NA	NA	0.33652	0.64969	0.998446	950	0.35247	0.891031	645
CKMT1B	5	863.69	3150.2	916.84	546.72	1466.9	1731	776.89	613.02	1685.1	1862.5	1404.9	1290.6	0.01098	0.6499	0.997551	951	0.49673	0.98381	892
LCT	5	1478.6	10732	841.1	2046.5	1492.8	2693.1	1075.4	483.77	1478.3	1192.7	1052.3	959.67	0.359	0.65007	0.997551	952	0.075441	0.872888	137
SERPINA1	5	1401.3	4484.8	1737	3261.8	1437.1	2252.7	1555.1	872.46	933.3	800.99	965	872.06	0.25108	0.65089	0.997551	953	0.42345	0.96903	773
ZADH2	5	1382.6	2926.5	1389.5	2036.7	1244.9	652.76	1685.3	1330	1407.3	1520.4	1585	1464.9	-0.0010876	0.65115	0.997551	954	0.79725	0.999996	1350
NPY1R	5	1220.6	3248.3	1476	2679.8	916.86	1511.7	783.55	411.35	1094	751.99	840.24	893.44	0.40461	0.65119	0.997551	955	0.45629	0.972525	828
LEP	5	1026.7	2557.2	1328.6	3043.6	967.22	2256.9	1395.8	2332.4	1016	442.56	1152.4	1751	0.96778	0.6512	0.997551	956	0.046294	0.810876	92
NonTargetingControlGuideForHuman_0086	1	1436.2	1804.8	NA	NA	NA	NA	NA	NA	NA	NA	NA	NA	0.32938	0.65267	0.998446	957	0.34924	0.891031	641
PHKA1	5	1423.4	3459.1	1884.5	3051.1	980.68	418.81	1247.4	1848.4	1357.8	1678.9	957.84	1003.5	0.43656	0.6533	0.997551	958	0.43882	0.969548	806
NonTargetingControlGuideForHuman_0411	1	891.05	1182	NA	NA	NA	NA	NA	NA	NA	NA	NA	NA	0.40729	0.6542	0.998446	959	0.34763	0.891031	635
HPX	5	1283.7	3178	1170.1	2311.4	1005.4	657.21	990.04	666.89	1427.6	1502.1	1128.2	1071.1	-0.00074687	0.65425	0.997551	960	0.54353	0.994736	964
NonTargetingControlGuideForHuman_0257	1	1032.4	1347	NA	NA	NA	NA	NA	NA	NA	NA	NA	NA	0.38339	0.65433	0.998446	961	0.34746	0.891031	633
PTHLH	5	1210.4	583.43	1559.2	2058.5	1368.6	1804.9	1208.9	1603.5	1454.3	1721.4	1702.5	1824.1	0.32103	0.65491	0.997551	962	0.3103	0.953784	566
SLC6A14	5	1322.4	3408	1389.6	2599.5	1120.8	1814.6	661.57	1137.3	1377.2	875.98	1012.6	686.22	0.73769	0.65522	0.997551	963	0.18785	0.953784	334
NonTargetingControlGuideForHuman_0496	1	1289.8	1645.4	NA	NA	NA	NA	NA	NA	NA	NA	NA	NA	0.351	0.6555	0.998446	964	0.34646	0.891031	630
SLC19A3	5	1525.5	4950.2	1327.8	3730.8	1508.6	3258.4	666.61	209.33	1255.9	1465.9	1317.4	1225.2	0.66671	0.656	0.997551	965	0.10184	0.872888	192
PLIN2	5	1627.2	3009.3	1382.1	1948.5	1169.6	752.55	1196.4	1086.6	1371.3	1266.2	1751.8	1765.1	-0.051983	0.65678	0.997551	966	0.82921	0.999996	1392
ACAT1	5	1655.6	3678.1	1368.8	2654.6	1158.3	2316.4	1465.4	773.18	1268.2	1713	1766.2	1747	0.6943	0.65777	0.997551	967	0.20261	0.953784	364
NR1I2	5	1792.4	5184	1233.1	1848.8	1350	829.26	1078.7	1345.6	1640.1	1433.2	1598.3	1484.8	0.10623	0.65785	0.997551	968	0.49127	0.982594	882
PTCHD2	5	1289.5	3100.4	839.33	2035.6	1176.8	655.51	1266.6	900.44	1472.8	1867.4	1776	1710.9	0.14419	0.65795	0.997551	969	0.42308	0.96903	772
NonTargetingControlGuideForHuman_0102	1	1195.3	1544.5	NA	NA	NA	NA	NA	NA	NA	NA	NA	NA	0.36948	0.65875	0.998446	970	0.3434	0.891031	627
NonTargetingControlGuideForHuman_0143	1	1104.7	1440	NA	NA	NA	NA	NA	NA	NA	NA	NA	NA	0.38214	0.65885	0.998446	971	0.34321	0.891031	625
GSTA1	5	777.37	1341.7	1297.3	935.83	998.69	809.99	603.37	698.99	1221.4	1124.4	1153	1206.7	-0.026794	0.65948	0.997551	972	0.92837	0.999996	1516
NIT2	5	813.91	1582	926.78	1499.7	1036.5	462.58	1430.1	1921	1298.6	1575.1	954.69	865.57	0.35185	0.65954	0.997551	973	0.46707	0.972525	847
BCAN	5	1380	3326.9	1250.7	617.32	1176	1577.5	1252.5	1562.1	1352.4	1090.4	1289.9	1294.9	0.16202	0.66121	0.997551	974	0.7043	0.999996	1215
EPHX2	5	943.99	1660.2	975.13	419.96	1847.2	2536.8	1574.3	2127.7	1154.6	823.78	559.72	627.53	0.29952	0.66175	0.997551	975	0.60557	0.995334	1055
NonTargetingControlGuideForHuman_0363	1	1289.1	1666.2	NA	NA	NA	NA	NA	NA	NA	NA	NA	NA	0.36993	0.66175	0.998446	976	0.33949	0.891031	622
CDA	5	1208.2	2140.7	999.28	1823.3	1059.5	1500.5	1435.2	1214.1	1533.1	1395.5	967.72	885.79	0.18705	0.66237	0.997551	977	0.61243	0.995334	1072
NonTargetingControlGuideForHuman_0121	1	1427.5	1828.6	NA	NA	NA	NA	NA	NA	NA	NA	NA	NA	0.35701	0.66309	0.998446	978	0.33827	0.891031	621
NonTargetingControlGuideForHuman_0003	1	1439.2	1844.5	NA	NA	NA	NA	NA	NA	NA	NA	NA	NA	0.35779	0.66408	0.998446	979	0.33724	0.891031	618
ABCA3	5	820.24	2452.2	1595.6	2780.6	1490.5	908.28	1177.9	1594	1845.9	1403.7	816.56	819.46	0.22063	0.66424	0.997551	980	0.61159	0.995334	1069
ELOVL3	5	1557.9	4607.6	1427.5	3093.6	1013.1	2242	1523.5	1056.9	1094.7	759.87	1118.1	1095.3	0.54279	0.66495	0.997551	981	0.15407	0.93863	285
NonTargetingControlGuideForHuman_0443	1	1138.8	1500	NA	NA	NA	NA	NA	NA	NA	NA	NA	NA	0.39718	0.66513	0.998446	982	0.33589	0.891031	617
NonTargetingControlGuideForHuman_0331	1	1144.9	1508.3	NA	NA	NA	NA	NA	NA	NA	NA	NA	NA	0.39731	0.66577	0.998446	983	0.3352	0.891031	616
NonTargetingControlGuideForHuman_0232	1	1491	1908.8	NA	NA	NA	NA	NA	NA	NA	NA	NA	NA	0.35619	0.66605	0.998446	984	0.33495	0.891031	614
STAR	5	1164.5	4001.2	1156.9	3385.2	1481	794.33	1578.5	1309.3	1244.3	1479	1227.1	1439.6	0.23967	0.66769	0.997551	985	0.1617	0.953784	294
NonTargetingControlGuideForHuman_0134	1	721.09	1011.8	NA	NA	NA	NA	NA	NA	NA	NA	NA	NA	0.48811	0.66806	0.998446	986	0.3328	0.891031	609
MACROD1	5	1533.3	7639.1	1494.2	2444.3	1210.2	1688.7	1654.1	1172.7	1958.6	1506.4	956.96	1011.1	0.2798	0.66837	0.997551	987	0.18877	0.953784	337
G6PD	5	1512.2	3659.8	1178.4	2169.9	1394.7	2287.9	1515.4	894.6	1092.5	765.85	1536.4	1436.2	0.30817	0.66888	0.997551	988	0.37676	0.953784	693
NonTargetingControlGuideForHuman_0422	1	1165.9	1543.5	NA	NA	NA	NA	NA	NA	NA	NA	NA	NA	0.40442	0.67005	0.998446	989	0.3308	0.891031	603
SFTPD	5	1479	6087.8	1664.7	4353.4	1519.4	1027.2	1273.7	914.04	582.02	705.43	1374	1482.1	0.19308	0.67009	0.997551	990	0.16627	0.953784	298
ACSM5	5	957.4	676.11	1277.1	1573.3	978.19	769.33	1410.9	1568	1508.6	1636.1	1495.5	1397.6	0.0096853	0.67048	0.997551	991	0.84495	0.999996	1414
PCCA	5	1444.6	9109.2	1676.4	3093.5	1453.2	774.46	1031.9	1260.8	823.99	1021.3	1587	1673.4	0.29911	0.6706	0.997551	992	0.11346	0.902008	214
TSPO	5	931.78	2477.3	959.64	1628.9	1225.1	664.14	1641	2142.9	1262.3	905.86	1111.2	1104.5	0.18805	0.67068	0.997551	993	0.65099	0.999996	1137
ST6GALNAC5	5	1457	2543.9	1261.5	2224	983.27	1608.5	1387	725.5	1537.3	1313.4	1794.6	1837.4	0.37175	0.67111	0.997551	994	0.45034	0.972525	821
SAT2	5	1228.8	4418.3	1058.8	3794.4	1786.6	3137.7	1347.7	696.34	1041.1	776.23	1228.8	1384.5	0.49206	0.67159	0.997551	995	0.082242	0.872888	153
NonTargetingControlGuideForHuman_0171	1	1507.3	1947.8	NA	NA	NA	NA	NA	NA	NA	NA	NA	NA	0.36962	0.67197	0.998446	996	0.32875	0.891031	599
HIST1H3E	5	1208.2	4195.3	1504.6	3553.3	1239.6	786.3	1142.7	806.15	1254.6	1477.8	845.81	986.51	0.22892	0.67371	0.997551	997	0.2835	0.953784	515
NonTargetingControlGuideForHuman_0136	1	1084.6	1463.3	NA	NA	NA	NA	NA	NA	NA	NA	NA	NA	0.43172	0.67428	0.998446	998	0.32618	0.891031	596
NonTargetingControlGuideForHuman_0096	1	1006.6	1372	NA	NA	NA	NA	NA	NA	NA	NA	NA	NA	0.44647	0.6745	0.998446	999	0.32595	0.891031	594
KYNU	5	928.29	2999	1505.3	3025.4	1431.9	1890	1007.6	638.47	1251.3	967.48	1250.3	1166.8	0.15026	0.67505	0.997551	1000	0.46423	0.972525	842
BAAT	5	1457.2	8190.2	1578.2	6107.2	841.63	1489.2	1245.6	1900.7	1682.7	953.87	1007.1	959.94	0.71595	0.67717	0.997551	1001	0.033655	0.77902	68
TREX2	5	1462	4568.2	976.07	2989.7	1661.8	2417.6	1262	637.13	1433.9	2085.3	1073.1	994.45	0.54027	0.67778	0.997551	1002	0.17097	0.953784	307
NonTargetingControlGuideForHuman_0181	1	1336	1775	NA	NA	NA	NA	NA	NA	NA	NA	NA	NA	0.40956	0.67904	0.998446	1003	0.32131	0.891031	587
PRODH	5	1045.4	2190.5	1001.7	1748.1	1342.3	2104.1	1179.1	577.86	1272	1641.5	1336.4	1616.3	0.50792	0.67922	0.997551	1004	0.17861	0.953784	318
NonTargetingControlGuideForHuman_0129	1	863.68	1214.8	NA	NA	NA	NA	NA	NA	NA	NA	NA	NA	0.49171	0.67976	0.998446	1005	0.32052	0.891031	586
ADM	5	537.46	2237.2	1506.3	972.45	1247.7	1713.9	1331.5	972.39	1145.4	1427.8	1460.8	1627.3	0.23665	0.6801	0.997551	1006	0.51657	0.98482	925
CYP2D7	5	888.37	1407.4	2163	1551.7	1438.2	1175.3	1499	1663	1028.3	958.67	977.86	923.78	-0.091502	0.68015	0.997551	1007	0.94045	0.999996	1529
NonTargetingControlGuideForHuman_0437	1	1232.7	1661.1	NA	NA	NA	NA	NA	NA	NA	NA	NA	NA	0.43005	0.68177	0.998446	1008	0.3187	0.891031	582
NonTargetingControlGuideForHuman_0261	1	996.33	1384	NA	NA	NA	NA	NA	NA	NA	NA	NA	NA	0.47377	0.68337	0.998446	1009	0.31676	0.891031	580
QDPR	5	1791.8	1146.8	1430.6	1992.1	1155.4	1638	828.4	552.29	967.41	1208.4	1307.8	1493.2	0.25585	0.68354	0.997551	1010	0.54854	0.995334	972
SRD5A3	5	1377.8	5369.2	1082.6	3337.5	1101.7	2589.3	1290.8	664.17	1014.8	1350.8	1435.5	1690.9	0.82225	0.68384	0.997551	1011	0.099668	0.872888	189
NonTargetingControlGuideForHuman_0253	1	1505.7	1990	NA	NA	NA	NA	NA	NA	NA	NA	NA	NA	0.40205	0.68423	0.998446	1012	0.31601	0.891031	579
NonTargetingControlGuideForHuman_0267	1	1107	1521.6	NA	NA	NA	NA	NA	NA	NA	NA	NA	NA	0.45855	0.68568	0.998446	1013	0.31457	0.891031	577
NonTargetingControlGuideForHuman_0322	1	1209.3	1643.9	NA	NA	NA	NA	NA	NA	NA	NA	NA	NA	0.44266	0.68631	0.998446	1014	0.31411	0.891031	574
ISOC1	5	1605	4742.9	1142.1	2963	1591.1	3167.6	1040	485.89	1248.1	1642	917.43	866.34	0.69416	0.68652	0.997551	1015	0.14913	0.924954	275
NonTargetingControlGuideForHuman_0115	1	1509.9	2001.2	NA	NA	NA	NA	NA	NA	NA	NA	NA	NA	0.40622	0.68697	0.998446	1016	0.31346	0.891031	571
CTH	5	1191.1	2995	569.33	973.09	1207.1	608.17	1338.3	1802	1543.8	1941.5	833.04	821.56	0.37969	0.68699	0.997551	1017	0.3987	0.967263	731
TLR2	5	909.13	2459.5	1279.6	790.79	1234.6	1707.1	1336.1	1786.6	559.17	815.31	960.62	667.46	0.44311	0.68717	0.997551	1018	0.36976	0.953784	679
PGM5	5	1289.1	3115.8	1405.3	2315	1206.6	609.02	1275.7	1584.5	1280.4	1566	1058.9	1138.3	0.30137	0.68822	0.997551	1019	0.32598	0.953784	595
NonTargetingControlGuideForHuman_0351	1	1447.1	1933.2	NA	NA	NA	NA	NA	NA	NA	NA	NA	NA	0.41763	0.68884	0.998446	1020	0.31139	0.891031	569
NonTargetingControlGuideForHuman_0052	1	1101.4	1523.6	NA	NA	NA	NA	NA	NA	NA	NA	NA	NA	0.46776	0.68926	0.998446	1021	0.31095	0.891031	567
ENPP6	5	1003.5	2441	1549.3	869.59	1409.7	1790.2	675.74	873.1	610.25	562.71	1708.1	1639.1	0.14252	0.68993	0.997551	1022	0.74897	0.999996	1276
NonTargetingControlGuideForHuman_0490	1	851.57	1225.5	NA	NA	NA	NA	NA	NA	NA	NA	NA	NA	0.52468	0.69194	0.998446	1023	0.30835	0.891031	564
DDIT4	5	1526.3	3170	1290.5	2612.9	1057	2239.5	953.35	1875.5	1199.5	1991.1	1499.6	834.42	0.99631	0.69246	0.997551	1024	0.022677	0.730434	42
UGT2B11	5	1093.7	1749.7	1766.2	2499.8	1151.2	745.6	821.3	556.39	789.19	845.51	1246.7	1228.3	0.038978	0.69281	0.997551	1025	0.79738	0.999996	1351
NonTargetingControlGuideForHuman_0347	1	1229	1685.8	NA	NA	NA	NA	NA	NA	NA	NA	NA	NA	0.4556	0.69282	0.998446	1026	0.30759	0.891031	562
ADIPOQ	5	1582.6	2585.8	1539.1	2352.9	1388.6	773.61	1278.8	944.2	1348.2	1547.2	1757.1	1922.9	0.16425	0.69304	0.997551	1027	0.59319	0.995334	1039
NonTargetingControlGuideForHuman_0298	1	1151.9	1594.7	NA	NA	NA	NA	NA	NA	NA	NA	NA	NA	0.4689	0.69324	0.998446	1028	0.3072	0.891031	561
AGTR1	5	1250.1	2609.9	1449.4	2235.7	1420.5	945.97	1407	1055.3	1163.3	1480.7	1315.8	1241.1	0.13181	0.69345	0.997551	1029	0.71657	0.999996	1228
NonTargetingControlGuideForHuman_0085	1	1395.8	1887.1	NA	NA	NA	NA	NA	NA	NA	NA	NA	NA	0.43473	0.69359	0.998446	1030	0.3068	0.891031	559
B3GALNT1	5	1207.6	7197.3	1269.1	5117.7	1116.4	2984.1	1339.1	2035.6	1333.4	710.08	1570.9	1668.8	1.0107	0.69454	0.997551	1031	0.039105	0.77902	81
NonTargetingControlGuideForHuman_0452	1	1284.3	1761.9	NA	NA	NA	NA	NA	NA	NA	NA	NA	NA	0.45585	0.69502	0.998446	1032	0.30519	0.891031	557
HIST1H4J	5	1373.7	5579.6	1544.3	2387.5	1199.3	889.75	919.9	717.74	1360.8	1531.9	0	0	0.17083	0.69519	0.997551	1033	0.29882	0.953784	546
PLG	5	1355.4	5314.8	1556.5	2548.1	861.56	1297.9	1410.5	1894	1380.8	1026.4	1153.4	840.42	0.50774	0.69668	0.997551	1034	0.32504	0.953784	593
FMO3	5	1277.2	3749.5	892.38	389.78	1357.9	1029.2	1550.5	1870	1654.3	1759.5	509.25	498.52	0.029146	0.6967	0.997551	1035	0.56406	0.995334	996
MFAP4	5	1505.1	4683.4	1526.1	3032.8	1928.7	2968.3	1126.4	764.01	1167.7	853.72	1490.2	1816.2	0.45351	0.69753	0.997551	1036	0.38514	0.957926	711
NonTargetingControlGuideForHuman_0083	1	1385.7	1895.5	NA	NA	NA	NA	NA	NA	NA	NA	NA	NA	0.45162	0.69772	0.998446	1037	0.30274	0.891031	553
SULF1	5	1658.1	3695.1	929.53	1772.2	926.24	414.56	1861.4	2149.8	1322.3	1137.5	1123	1053.9	0.058119	0.69824	0.997551	1038	0.64129	0.998046	1125
NonTargetingControlGuideForHuman_0026	1	1679	2246.4	NA	NA	NA	NA	NA	NA	NA	NA	NA	NA	0.41976	0.69845	0.998446	1039	0.30208	0.891031	552
MMADHC	5	1321.6	2904.3	1066.7	1892.5	1157.6	2002.6	1252.5	815.05	894.55	624.86	781.55	737.47	0.35327	0.70032	0.997551	1040	0.35482	0.953784	650
NonTargetingControlGuideForHuman_0348	1	1204.9	1688.5	NA	NA	NA	NA	NA	NA	NA	NA	NA	NA	0.48648	0.70053	0.998446	1041	0.29994	0.891031	549
LHPP	5	1424.8	2857.3	1730.9	1023.3	1246.1	1710.7	1179.8	1499	1491	1781.6	1215.4	1156.2	0.30099	0.70078	0.997551	1042	0.47148	0.974397	856
NonTargetingControlGuideForHuman_0376	1	1712.1	2295.3	NA	NA	NA	NA	NA	NA	NA	NA	NA	NA	0.42272	0.70104	0.998446	1043	0.29956	0.891031	547
NOVA1	5	1038.8	2659.5	1236	725.56	1136.5	1469.7	1255.8	934.82	1418	1515.7	1317.5	1393.8	0.088626	0.70161	0.997551	1044	0.72245	0.999996	1239
APOL6	5	1693.4	3311.3	1465.4	819.53	1551.5	2159.8	1111.7	1478.5	1318.6	1659.6	1683.2	1601.4	0.37132	0.7027	0.997551	1045	0.41827	0.96903	763
NonTargetingControlGuideForHuman_0291	1	1165.3	1648.5	NA	NA	NA	NA	NA	NA	NA	NA	NA	NA	0.50011	0.70334	0.998446	1046	0.2973	0.891031	544
CCBL2	5	1230.4	3522	1704.1	2639.4	1183.6	1915.1	1447.2	806.88	1004.5	1409.2	1461	1601.8	0.55946	0.70359	0.997551	1047	0.28515	0.953784	518
NonTargetingControlGuideForHuman_0122	1	1356.5	1884.7	NA	NA	NA	NA	NA	NA	NA	NA	NA	NA	0.47412	0.70403	0.998446	1048	0.29659	0.891031	542
NonTargetingControlGuideForHuman_0441	1	961.04	1404.6	NA	NA	NA	NA	NA	NA	NA	NA	NA	NA	0.547	0.70494	0.998446	1049	0.29586	0.891031	541
NonTargetingControlGuideForHuman_0247	1	1654.4	2246.6	NA	NA	NA	NA	NA	NA	NA	NA	NA	NA	0.44121	0.70561	0.998446	1050	0.29504	0.891031	539
DAGLA	5	1570.6	3125.4	951.25	1740.5	1678.9	2691.8	966.87	452.15	970.86	775.19	981.94	1116.2	0.43268	0.70588	0.997551	1051	0.36199	0.953784	664
NonTargetingControlGuideForHuman_0041	1	1364.6	1902.1	NA	NA	NA	NA	NA	NA	NA	NA	NA	NA	0.47884	0.70623	0.998446	1052	0.29424	0.891031	538
NonTargetingControlGuideForHuman_0116	1	1505.8	2083.8	NA	NA	NA	NA	NA	NA	NA	NA	NA	NA	0.46837	0.70813	0.998446	1053	0.29197	0.891031	534
CKB	5	1315.5	4246	1112.4	633.13	1447.2	1946.4	1161.2	1535.6	1576.7	1977.1	1336.5	1015.6	0.36461	0.70846	0.997551	1054	0.39997	0.967263	732
NUDT10	5	1157.5	2981	1185.3	2081	1619	2146.1	1243.2	1650	1563.2	1133.8	1095.4	810.62	0.40728	0.71013	0.997551	1055	0.35731	0.953784	658
SLC52A1	5	1768.1	5796.9	1614.6	2964.4	1206.8	691.7	1340.3	1023.5	1855.5	2129.8	1446.7	1404.5	0.078088	0.71038	0.997551	1056	0.40492	0.96903	742
ST8SIA5	5	1613.6	6331	1612.5	3709.3	1083.6	2723.4	1417.7	795.36	1085.8	1480.3	1207.3	1298.3	0.82406	0.71207	0.997551	1057	0.072094	0.872888	129
BMP4	5	949.73	2798.3	1223.3	2507.2	1335.8	733.28	547.4	883.64	1470.5	1922.1	1559.5	1401.5	0.53799	0.71269	0.997551	1058	0.35334	0.953784	647
NonTargetingControlGuideForHuman_0244	1	700.1	1102	NA	NA	NA	NA	NA	NA	NA	NA	NA	NA	0.6537	0.71347	0.998446	1059	0.28664	0.891031	525
NonTargetingControlGuideForHuman_0120	1	1213.1	1750.3	NA	NA	NA	NA	NA	NA	NA	NA	NA	NA	0.52861	0.71394	0.998446	1060	0.28629	0.891031	524
NonTargetingControlGuideForHuman_0065	1	1348.1	1916.6	NA	NA	NA	NA	NA	NA	NA	NA	NA	NA	0.50726	0.71446	0.998446	1061	0.28569	0.891031	521
PDK4	5	1547.2	2576.3	1575.8	2064.3	1470.6	1053.9	1413	1095.1	1312.7	1606.9	1010.2	1075.8	0.1911	0.7145	0.997551	1062	0.74324	0.999996	1269
NonTargetingControlGuideForHuman_0191	1	1100.8	1613	NA	NA	NA	NA	NA	NA	NA	NA	NA	NA	0.55079	0.71485	0.998446	1063	0.28529	0.891031	519
SLC17A3	5	1136.8	1593.7	1258	861.24	818.12	582.02	916.14	999.27	901.31	869.32	885.84	912.44	-0.0047221	0.71576	0.997551	1064	0.95281	0.999996	1547
ARNT2	5	1221.9	4417.6	1167.8	2701.5	1605.8	2787.2	1392.5	778.71	941.9	976.78	1912.3	1936.4	0.42378	0.71703	0.997551	1065	0.27573	0.953784	504
HGF	5	1177	2947.5	1389.1	2964.6	1026	2116.7	1176.7	2098.1	1266.9	1974.8	1612.4	952.83	0.93893	0.71947	0.997551	1066	0.034097	0.77902	71
ACADM	5	1692	2580.6	1065.4	1597.1	1627.4	965.32	794.98	1174.9	1347.5	1521	1311.1	1420.7	0.36882	0.71978	0.997551	1067	0.30577	0.953784	558
HIST1H3B	5	1169.9	3665.8	1539.4	3465.8	1420.5	2567.9	1070.5	544.07	1726.7	2071.5	1125.6	1334	0.55815	0.7227	0.997551	1068	0.21095	0.953784	378
NonTargetingControlGuideForHuman_0337	1	938.59	1432.6	NA	NA	NA	NA	NA	NA	NA	NA	NA	NA	0.60959	0.72276	0.998446	1069	0.27778	0.891031	508
NonTargetingControlGuideForHuman_0260	1	1441.5	2080.6	NA	NA	NA	NA	NA	NA	NA	NA	NA	NA	0.52912	0.72605	0.998446	1070	0.27487	0.891031	502
NonTargetingControlGuideForHuman_0210	1	1210.5	1799.2	NA	NA	NA	NA	NA	NA	NA	NA	NA	NA	0.57135	0.72835	0.998446	1071	0.27251	0.891031	499
CMBL	5	1470.4	2756.3	1433.4	2562.9	998.92	498.72	1447.3	1672.6	1507.3	1463.5	1197.6	1193.4	0.10175	0.72919	0.997551	1072	0.60824	0.995334	1060
HIST1H4K	5	1368.5	5530.1	1548	2375.1	1242.5	873.36	1382.7	1599	488.39	374.37	0	0	0.20962	0.72948	0.997551	1073	0.30349	0.953784	554
NonTargetingControlGuideForHuman_0017	1	1047.4	1597.6	NA	NA	NA	NA	NA	NA	NA	NA	NA	NA	0.60861	0.72954	0.998446	1074	0.27131	0.891031	496
CREM	5	1174.7	4042.6	1710.2	4218.2	1380.4	2116.7	1073.8	555.88	860.17	1189.6	887.02	1157.6	0.54189	0.73006	0.997551	1075	0.14941	0.924954	276
HAO1	5	1571.7	3725.3	1274.1	3002.4	1303	2735.4	807.01	1819.4	1141.2	606.85	1609.5	1861.4	1.1206	0.73048	0.997551	1076	0.035546	0.77902	75
NonTargetingControlGuideForHuman_0317	1	1810.6	2548.4	NA	NA	NA	NA	NA	NA	NA	NA	NA	NA	0.49292	0.7305	0.998446	1077	0.2703	0.891031	492
GPC5	5	1516.1	3210	1783.7	3045.6	1052.5	576.61	1534.6	1223.7	1473.1	1760.9	1737.7	1740.7	0.12986	0.7307	0.997551	1078	0.61042	0.995334	1065
NPR1	5	1421.5	3093.9	1462.6	3096	1336.7	2077.9	978.65	486.07	867.12	725.3	1491.2	1408	0.27665	0.73073	0.997551	1079	0.41325	0.96903	756
NonTargetingControlGuideForHuman_0047	1	1469.3	2135.4	NA	NA	NA	NA	NA	NA	NA	NA	NA	NA	0.53912	0.73149	0.998446	1080	0.26944	0.891031	491
NonTargetingControlGuideForHuman_0214	1	1366.2	2009.8	NA	NA	NA	NA	NA	NA	NA	NA	NA	NA	0.55657	0.73215	0.998446	1081	0.26867	0.891031	489
CYB5A	5	1312.4	8383.9	973.77	4038.3	937.53	456.94	1029.9	1467.9	1564.2	1316.3	1081.9	1105.9	0.27118	0.73243	0.997551	1082	0.055171	0.839538	108
XYLT2	5	1302.3	2883.8	1153.3	617.55	1466.8	1941.8	1383.3	1571.2	1115.9	1012.6	1396.1	1412.4	0.10017	0.7332	0.997551	1083	0.77652	0.999996	1322
PARP1	5	1531.9	5014.4	666.37	266.41	935.44	1408.2	1266	1483	1016	834.73	1410	1468.7	0.14342	0.73439	0.997551	1084	0.43124	0.96903	790
NonTargetingControlGuideForHuman_0091	1	1411.3	2076.2	NA	NA	NA	NA	NA	NA	NA	NA	NA	NA	0.55664	0.73441	0.998446	1085	0.26643	0.891031	487
PID1	5	809.49	1934.2	599.64	1353.4	1204.5	1927.4	1448.8	2080.1	903.25	433.53	751.69	581.76	0.59964	0.73466	0.997551	1086	0.23378	0.953784	422
NonTargetingControlGuideForHuman_0240	1	1455.7	2132.1	NA	NA	NA	NA	NA	NA	NA	NA	NA	NA	0.55026	0.73469	0.998446	1087	0.26621	0.891031	486
PCSK1	5	992.99	2127.2	763.99	334.68	1197.7	997.28	668.57	777.12	964.9	921.1	1523.6	1500.5	-0.044449	0.73571	0.997551	1088	0.84043	0.999996	1407
NonTargetingControlGuideForHuman_0338	1	1049	1623.2	NA	NA	NA	NA	NA	NA	NA	NA	NA	NA	0.62935	0.73632	0.998446	1089	0.26453	0.891031	484
AOC3	5	1184.7	689.04	1483.5	1883.5	1397.8	1754	1233.8	1555.5	1130.5	873.45	1380.5	1394.7	0.171	0.73663	0.997551	1090	0.7199	0.999996	1232
NonTargetingControlGuideForHuman_0453	1	1046.9	1620.8	NA	NA	NA	NA	NA	NA	NA	NA	NA	NA	0.63011	0.73666	0.998446	1091	0.26428	0.891031	483
BACE2	5	1280	2746.7	1492.5	2460.4	1371	2022.1	1618.8	983.51	960.5	1069.4	1285.2	1332.5	0.35757	0.73732	0.997551	1092	0.50896	0.984194	910
NonTargetingControlGuideForHuman_0252	1	1002.8	1571.6	NA	NA	NA	NA	NA	NA	NA	NA	NA	NA	0.64765	0.73864	0.998446	1093	0.26218	0.891031	479
ST6GAL2	5	1336.4	4311.5	951.02	2661.6	1237.4	2177.8	1304.1	2253.9	1091.9	727.61	1676.5	1364.1	0.80195	0.73865	0.997551	1094	0.093282	0.872888	176
SULT1B1	5	1521.6	3018.6	958.03	519.11	1122.6	872.14	1143.3	1273.4	856.55	928.84	1152.8	1174.3	0.07169	0.74073	0.997551	1095	0.82686	0.999996	1388
PLEK	5	1798.4	5751.6	1466	2583.9	1771.3	2707.4	1067.4	753.75	1665.9	1361.1	1301.3	1317.2	0.31467	0.74172	0.997551	1096	0.41183	0.96903	753
NonTargetingControlGuideForHuman_0495	1	1430.6	2126.3	NA	NA	NA	NA	NA	NA	NA	NA	NA	NA	0.57136	0.74173	0.998446	1097	0.25927	0.891031	475
PAX2	5	1877.1	4908.7	2135	3623.7	1433.7	2195.5	1622.1	2354.2	1517.5	911.8	683.31	872.58	0.57577	0.74253	0.997551	1098	0.18441	0.953784	329
NonTargetingControlGuideForHuman_0273	1	1466.2	2175.4	NA	NA	NA	NA	NA	NA	NA	NA	NA	NA	0.56883	0.74257	0.998446	1099	0.25848	0.891031	474
NonTargetingControlGuideForHuman_0145	1	742.76	1241.2	NA	NA	NA	NA	NA	NA	NA	NA	NA	NA	0.73996	0.74362	0.998446	1100	0.25736	0.891031	471
MOGAT2	5	1326.6	2259.8	1521.7	2203.6	1156.4	652.71	1525.7	1811.7	1555.8	1267.8	1331.2	1347.8	0.1328	0.74563	0.997551	1101	0.75668	0.999996	1292
NAAA	5	1355.1	2673.1	1127.5	2281.8	1479.1	2401.1	1069.2	571.78	1128.4	1149.5	1647.4	1634.4	0.36265	0.74626	0.997551	1102	0.3751	0.953784	691
NonTargetingControlGuideForHuman_0318	1	1210.8	1868.2	NA	NA	NA	NA	NA	NA	NA	NA	NA	NA	0.62534	0.74751	0.998446	1103	0.25327	0.891031	467
DNASE1L3	5	1477.4	6093.3	1943.8	3321.9	1402	2244.2	1294.7	744.92	1490.2	2052.1	822.89	732.06	0.56987	0.74758	0.997551	1104	0.28037	0.953784	510
ACOT11	5	1754	1309.9	1424.3	1152.2	1359.5	1607.8	1690.6	1779.4	1321.5	1367.8	1507.3	1555.1	0.047316	0.74762	0.997551	1105	0.97594	0.999996	1581
NonTargetingControlGuideForHuman_0492	1	698.07	1190.5	NA	NA	NA	NA	NA	NA	NA	NA	NA	NA	0.76923	0.74783	0.998446	1106	0.25301	0.891031	464
NonTargetingControlGuideForHuman_0218	1	1539.3	2286.7	NA	NA	NA	NA	NA	NA	NA	NA	NA	NA	0.57067	0.74813	0.998446	1107	0.25272	0.891031	463
NonTargetingControlGuideForHuman_0471	1	1405.1	2117.6	NA	NA	NA	NA	NA	NA	NA	NA	NA	NA	0.59143	0.74825	0.998446	1108	0.25254	0.891031	462
PFKFB2	5	752.32	2292.7	1232.4	2263	1504.1	2352.3	1394.2	824.28	1453.9	1735.1	905.74	727.29	0.44989	0.74858	0.997551	1109	0.41784	0.96903	762
CYP39A1	5	1424.3	4621.6	1173.5	1789.4	1136.7	625.27	944.52	1289.7	914.44	1232.4	1086.1	1358.7	0.43953	0.7488	0.997551	1110	0.16687	0.953784	299
NonTargetingControlGuideForHuman_0463	1	1463.9	2193.8	NA	NA	NA	NA	NA	NA	NA	NA	NA	NA	0.58331	0.74891	0.998446	1111	0.2517	0.891031	460
NonTargetingControlGuideForHuman_0148	1	1352.1	2053.5	NA	NA	NA	NA	NA	NA	NA	NA	NA	NA	0.60254	0.74904	0.998446	1112	0.2515	0.891031	459
SGPP2	5	1403	4250.1	1089.9	3245.8	1278.1	2863.3	1349.6	879.59	845.64	641.13	1534.8	1626.6	0.62341	0.74908	0.997551	1113	0.10476	0.874672	200
MEPE	5	1204.8	2284.5	903.42	1428	1008.9	529.68	1203.4	1115.3	1268	1353.5	945.29	941.46	0.044125	0.74983	0.997551	1114	0.79015	0.999996	1338
SEPSECS	5	1263	5282.7	1090.4	2865.9	1185.7	2121.1	986.93	514.15	1341.8	1718.1	798.96	855.59	0.59746	0.75094	0.997551	1115	0.26487	0.953784	485
TNFRSF21	5	1256.5	5678.2	1307.8	5624.7	1471.3	2832.1	1431.4	2464.4	1024.2	542.38	1597.2	1457.8	0.86384	0.75125	0.997551	1116	0.02674	0.730434	57
NonTargetingControlGuideForHuman_0229	1	1371.2	2088.5	NA	NA	NA	NA	NA	NA	NA	NA	NA	NA	0.60667	0.75131	0.998446	1117	0.24922	0.891031	456
NonTargetingControlGuideForHuman_0109	1	1278.7	1974.3	NA	NA	NA	NA	NA	NA	NA	NA	NA	NA	0.62626	0.75272	0.998446	1118	0.24807	0.891031	453
NonTargetingControlGuideForHuman_0472	1	1212.9	1893	NA	NA	NA	NA	NA	NA	NA	NA	NA	NA	0.64174	0.7533	0.998446	1119	0.24762	0.891031	451
MLEC	5	1131.8	1787.3	584.87	943.28	1448	871.64	1411.1	1920.8	1179	1614.5	941.07	804.63	0.44892	0.75335	0.997551	1120	0.32738	0.953784	597
NonTargetingControlGuideForHuman_0237	1	1167.3	1835.9	NA	NA	NA	NA	NA	NA	NA	NA	NA	NA	0.65284	0.75399	0.998446	1121	0.24684	0.891031	449
F5	5	1395.7	3049.4	982.26	515.32	1558.6	2116.7	1104.1	1555.4	1264.3	1298.4	1574	1598	0.23986	0.75505	0.997551	1122	0.61145	0.995334	1068
H6PD	5	1272.1	3308.5	1173.1	2798.7	1806.3	1358.1	809.58	1046.4	1667.3	1958.2	1196.2	961.31	0.30082	0.75541	0.997551	1123	0.35157	0.953784	643
SLC6A8	5	1556.1	3786.2	1060.9	2709.8	737.14	1627.5	1142.4	637.36	818.47	917.8	880.41	977.47	0.65329	0.75547	0.997551	1124	0.21194	0.953784	381
GBGT1	5	1514	3747.6	797.38	1291.9	1463.6	1898.4	1581.3	1185.5	1418.9	1162	944.73	978.13	0.21256	0.75585	0.997551	1125	0.66954	0.999996	1159
NonTargetingControlGuideForHuman_0303	1	1659.3	2474.2	NA	NA	NA	NA	NA	NA	NA	NA	NA	NA	0.57609	0.75637	0.998446	1126	0.24464	0.891031	447
INHBA	5	1588.8	2576	1193.6	677.25	1656.8	1821.4	1207.1	1086	1201.8	1132.5	1522.1	1530.1	-0.039066	0.75667	0.997551	1127	0.90658	0.999996	1490
NonTargetingControlGuideForHuman_0194	1	1096.9	1756.5	NA	NA	NA	NA	NA	NA	NA	NA	NA	NA	0.67881	0.75728	0.998446	1128	0.2437	0.891031	444
NonTargetingControlGuideForHuman_0255	1	1467.2	2238.2	NA	NA	NA	NA	NA	NA	NA	NA	NA	NA	0.6089	0.75753	0.998446	1129	0.24336	0.891031	442
ACOT1	5	1593.8	6255.3	1721.4	4119.6	583.58	230.88	1418.9	1933.8	1203.7	1328.2	1055.7	1120.3	0.29417	0.75778	0.997551	1130	0.22909	0.953784	413
G6PC3	5	1120.7	10151	889.95	1988.2	2181.3	3753.3	1011.5	734.46	1218.6	984.6	1208.1	1158.2	0.36097	0.75841	0.997551	1131	0.062669	0.872888	115
AKR7L	5	1292.1	4745.1	1369	4785.3	1594.4	2448.6	1207.7	942.43	1210.2	977.24	909.58	965.83	0.35255	0.75861	0.997551	1132	0.064613	0.872888	118
AACS	5	1018.1	2487.3	1051.2	2421	1384.4	2253	1313.7	772.95	907.59	1102.5	1232.4	1047.6	0.49131	0.75872	0.997551	1133	0.38751	0.958943	716
CYP2F1	5	1390.3	3564.2	1702.7	2728.7	415.48	121.51	1081.5	1347.4	1165.6	1272.7	1275.6	1328.4	0.22177	0.75895	0.997551	1134	0.62076	0.996324	1089
NonTargetingControlGuideForHuman_0410	1	673.7	1192.7	NA	NA	NA	NA	NA	NA	NA	NA	NA	NA	0.82308	0.75899	0.998446	1135	0.24185	0.891031	439
NOS2	5	719.24	1858.9	1531.6	2362.6	1141.7	684.1	1347.4	1101.6	2175	2438	1174.2	1119.1	0.04764	0.75919	0.997551	1136	0.73976	0.999996	1263
NonTargetingControlGuideForHuman_0397	1	637.13	1141.9	NA	NA	NA	NA	NA	NA	NA	NA	NA	NA	0.84082	0.75927	0.998446	1137	0.24158	0.891031	438
NonTargetingControlGuideForHuman_0011	1	1076.5	1745	NA	NA	NA	NA	NA	NA	NA	NA	NA	NA	0.69641	0.76016	0.998446	1138	0.2407	0.891031	437
PRODH2	5	683	2010.3	1159.7	2788.2	1356.4	2145.9	529.53	196.25	1354.8	1553.5	1235.5	1112.5	0.42932	0.76045	0.997551	1139	0.34799	0.953784	637
MME	5	1336.1	3109.9	1274.2	2492.9	1707.6	2976.6	1148.2	2079.7	1331.2	789.77	1420.3	1479.5	0.8289	0.76189	0.997551	1140	0.08309	0.872888	155
HMGN5	5	1355.5	2121.1	1407.6	908.98	1511.2	1897.5	1027	1246.9	1614.6	1349.3	1080	1132	0.17365	0.7619	0.997551	1141	0.76557	0.999996	1305
FMO2	5	936.77	2554.2	1413.8	3331.4	1004.9	1747.6	1151.7	881.27	1354.3	1113.1	851.79	1010.4	0.52193	0.7629	0.997551	1142	0.31415	0.953784	575
NonTargetingControlGuideForHuman_0010	1	1437.6	2235.7	NA	NA	NA	NA	NA	NA	NA	NA	NA	NA	0.63667	0.76313	0.998446	1143	0.23755	0.891031	430
CBS	5	1195	2128.7	1225.8	2137.9	855.37	1411.3	1458	892.26	1125.9	1597.1	1455.7	1608.9	0.61289	0.76415	0.997551	1144	0.27391	0.953784	500
NonTargetingControlGuideForHuman_0158	1	1469.3	2293.2	NA	NA	NA	NA	NA	NA	NA	NA	NA	NA	0.64191	0.76564	0.998446	1145	0.23502	0.891031	425
FSTL3	5	1481	3532.7	1095	2556	1345.1	2368.1	1336	797.58	1817	2139.8	918.6	1025.6	0.5257	0.76568	0.997551	1146	0.28841	0.953784	528
FIGNL1	5	526.15	2297.6	1186.7	2189.1	1154	1841.4	1334	1026.6	783.75	608.55	1005.1	1018.6	0.34645	0.76644	0.997551	1147	0.44496	0.972525	811
FOXO1	5	1770.8	5746.4	1523.2	2513.8	991.93	1624.8	614.85	258.52	1284.2	1684.1	1705.4	1714.8	0.55107	0.76689	0.997551	1148	0.36883	0.953784	677
PLCD3	5	1258.9	2611.6	1401.6	2199.5	1346.2	2027.5	1321	1745	1702	1401.5	1423.8	1184.2	0.49588	0.76757	0.997551	1149	0.35508	0.953784	651
NonTargetingControlGuideForHuman_0082	1	1446.3	2273.5	NA	NA	NA	NA	NA	NA	NA	NA	NA	NA	0.65221	0.76759	0.998446	1150	0.23327	0.891031	420
IP6K3	5	1125.6	3010.8	1663.5	3766.1	1012.8	591.04	1604.5	1349.9	1718.5	1699	1727.2	1729	-0.007512	0.76775	0.997551	1151	0.30814	0.953784	563
IL6	5	1245.5	6081.9	1374.1	2032	1410.5	2050.6	1104.9	637.03	492.46	700.4	699.56	535.96	0.5234	0.7684	0.997551	1152	0.2487	0.953784	455
PGP	5	1045.7	2267.8	1220	2274.9	921.37	481.39	1356.9	1596.6	1520.4	1732.5	1388.3	1217.4	0.21144	0.76844	0.997551	1153	0.54024	0.994736	955
MATN3	5	1110.4	2845.9	2148.7	4531.1	1703.7	3344.3	1125	2108.2	1537.3	1063.5	968.4	774.2	0.93904	0.76868	0.997551	1154	0.06947	0.872888	123
VCAN	5	1455.3	3653	1138.9	2879.4	1261.4	2361.1	818.23	453.8	1060.1	1299.6	1228.5	1009.8	0.59876	0.76999	0.997551	1155	0.24704	0.953784	450
GBA3	5	1132.1	1772.2	1161.5	1742.2	1161.3	1728.5	797.5	391.15	1305.4	1533.1	1248.6	1055.2	0.40258	0.77043	0.997551	1156	0.51213	0.984194	916
NonTargetingControlGuideForHuman_0423	1	825.36	1454.6	NA	NA	NA	NA	NA	NA	NA	NA	NA	NA	0.81675	0.77111	0.998446	1157	0.22983	0.891031	414
NRROS	5	643.67	3468.5	1582.6	2995	1938.5	2649.1	1366.2	1763.1	1097.7	870.6	1776.2	1512.7	0.40907	0.77128	0.997551	1158	0.33515	0.953784	615
CYP1A1	5	1207.5	1975.3	1189	1807.1	1381.1	1993.4	876.02	449.36	1180.5	1606.8	1236.4	1280.7	0.48679	0.77145	0.997551	1159	0.33437	0.953784	612
NonTargetingControlGuideForHuman_0164	1	1013.6	1725.7	NA	NA	NA	NA	NA	NA	NA	NA	NA	NA	0.76707	0.77365	0.998446	1160	0.22713	0.891031	412
SOAT2	5	1386.3	2173.6	1324.5	1076.7	1469.8	1234.4	1188.2	1255.8	1548.5	1582.8	1550.5	1528.5	0.0054797	0.77381	0.997551	1161	0.92608	0.999996	1514
CA2	5	1294.2	1896.9	977.88	528.83	862.11	1063.9	1685.1	1874.7	1823	1634.3	825.41	765.13	0.022252	0.77461	0.997551	1162	0.81346	0.999996	1372
NonTargetingControlGuideForHuman_0250	1	1488.9	2365.8	NA	NA	NA	NA	NA	NA	NA	NA	NA	NA	0.66769	0.77496	0.998446	1163	0.22562	0.891031	410
SRC	5	994.26	3371.2	1260.2	2754.1	1583.1	2761.4	1286.1	1000.6	1272.6	1055.7	984.48	947.99	0.37389	0.77521	0.997551	1164	0.27189	0.953784	497
NonTargetingControlGuideForHuman_0161	1	1303.6	2128.2	NA	NA	NA	NA	NA	NA	NA	NA	NA	NA	0.70674	0.77582	0.998446	1165	0.22469	0.891031	407
NonTargetingControlGuideForHuman_0124	1	1230.6	2032.5	NA	NA	NA	NA	NA	NA	NA	NA	NA	NA	0.72348	0.77606	0.998446	1166	0.22436	0.891031	406
NonTargetingControlGuideForHuman_0165	1	963.81	1670.1	NA	NA	NA	NA	NA	NA	NA	NA	NA	NA	0.79247	0.77658	0.998446	1167	0.22388	0.891031	405
NonTargetingControlGuideForHuman_0393	1	1277.3	2110.5	NA	NA	NA	NA	NA	NA	NA	NA	NA	NA	0.724	0.77931	0.998446	1168	0.22127	0.891031	400
NonTargetingControlGuideForHuman_0282	1	1081.4	1845	NA	NA	NA	NA	NA	NA	NA	NA	NA	NA	0.77024	0.77939	0.998446	1169	0.22113	0.891031	399
NOX4	5	1483.8	2984.1	1251.6	745.2	975.34	1236.3	888.96	1014.5	1336.1	1213	1226.7	1272	0.12137	0.77967	0.997551	1170	0.82086	0.999996	1378
PLCD4	5	1112.7	1757.9	1502	2184.1	667.07	894.37	1378.3	1117.6	1041	853.16	1000.3	1177.5	0.32877	0.77979	0.997551	1171	0.53536	0.993599	950
COL11A1	5	1462.3	4183.1	354.79	910.23	759.03	457.41	791.59	1003	986.09	1189.7	1318.1	1105.9	0.30584	0.7801	0.997551	1172	0.50515	0.984194	905
NonTargetingControlGuideForHuman_0309	1	1270.7	2108	NA	NA	NA	NA	NA	NA	NA	NA	NA	NA	0.72981	0.78053	0.998446	1173	0.21999	0.891031	398
GPC2	5	1144.4	662.59	1473.3	1867.2	1631.7	2019.4	1367.9	1613.5	611.88	508.18	1343.5	1441	0.16954	0.78108	0.997551	1174	0.63566	0.99801	1115
NonTargetingControlGuideForHuman_0039	1	1562.5	2497.9	NA	NA	NA	NA	NA	NA	NA	NA	NA	NA	0.67654	0.78114	0.998446	1175	0.21944	0.891031	396
NonTargetingControlGuideForHuman_0321	1	1391.9	2273.5	NA	NA	NA	NA	NA	NA	NA	NA	NA	NA	0.70743	0.78154	0.998446	1176	0.21914	0.891031	393
PDE8B	5	1246	4374.4	1470.1	2327.3	1214.2	1837.2	1417.6	1033.3	1534.9	1307.6	1064.2	1161.9	0.36188	0.78164	0.997551	1177	0.42907	0.96903	785
RDH13	5	1340.6	4779	1425.7	3816.3	1623.4	1044.5	752.2	1046	1351.8	1207.7	1271.8	1371.9	0.2922	0.78182	0.997551	1178	0.18009	0.953784	323
CTRB1	5	1171.5	2022.9	1384.2	2197	1409.6	1021.6	1029.9	846.04	1271.4	1450.4	1345.9	1299.2	0.069459	0.78183	0.997551	1179	0.73074	0.999996	1251
FUT2	5	1433.8	2344.6	1280.9	1966.7	1099.5	629.06	859.86	956.23	1273.3	1367.2	928.13	909.17	0.12781	0.78238	0.997551	1180	0.63716	0.998046	1117
GSTA4	5	1362	5382.3	1542.4	979.96	983.26	1391.3	1115.8	1533.9	1124.7	1531.4	1256.9	1148.5	0.45184	0.78259	0.997551	1181	0.3425	0.953784	624
CLN6	5	1125.2	10534	1344.8	2695.4	1455.3	2544.9	1215.3	2138.3	1050.8	593.79	761.65	779.84	0.81023	0.78444	0.997551	1182	0.059287	0.863122	112
LCMT1	5	1594.4	4449.4	1337.5	3297	1553.3	2959.7	1583.1	2000.6	849.38	576.66	824.68	663.37	0.63359	0.78459	0.997551	1183	0.1871	0.953784	333
NonTargetingControlGuideForHuman_0031	1	1227.5	2066.5	NA	NA	NA	NA	NA	NA	NA	NA	NA	NA	0.75097	0.78502	0.998446	1184	0.2155	0.891031	388
NonTargetingControlGuideForHuman_0108	1	1381.9	2275.3	NA	NA	NA	NA	NA	NA	NA	NA	NA	NA	0.71905	0.78517	0.998446	1185	0.21544	0.891031	387
NR1D1	5	1232.6	4691	1236.7	4221.4	1588	4156.4	1494	1084.8	1224	1026.4	1146.1	1100.4	0.66443	0.78584	0.997551	1186	0.024037	0.730434	48
PRLH	5	857.34	448.64	1405.2	1916.8	1094.2	1417.3	969.53	1242.4	1857.6	2228.3	1180.1	1291.7	0.30994	0.78626	0.997551	1187	0.29994	0.953784	550
NonTargetingControlGuideForHuman_0025	1	1338.9	2229.9	NA	NA	NA	NA	NA	NA	NA	NA	NA	NA	0.73554	0.78697	0.998446	1188	0.21357	0.891031	383
MAPK3	5	1400.9	3428.9	1140.8	1570.7	1188	852.75	1023.5	1243	1377.3	1608.3	1181.4	991.53	0.25179	0.78834	0.997551	1189	0.51448	0.984194	923
SCRIB	5	1357.5	2530.3	1516.5	2383.1	2144.5	3050.2	1502.4	1122	1202.4	1011.1	1744.1	1849.3	0.29627	0.78862	0.997551	1190	0.46848	0.972525	853
NonTargetingControlGuideForHuman_0022	1	1088.5	1899.5	NA	NA	NA	NA	NA	NA	NA	NA	NA	NA	0.80278	0.78899	0.998446	1191	0.21139	0.891031	379
ITIH5	5	1280.5	2805.6	1222	2321.2	1464.6	2234	865.31	1291.2	1208.4	819.84	1400	1193.5	0.59284	0.78943	0.997551	1192	0.27719	0.953784	505
ACP6	5	1029.8	2866.6	1618.8	3766.6	1298.4	2634	603.97	368.24	840.5	1029.4	1603.7	1382.2	0.65603	0.78959	0.997551	1193	0.17359	0.953784	311
NonTargetingControlGuideForHuman_0500	1	867.6	1592.1	NA	NA	NA	NA	NA	NA	NA	NA	NA	NA	0.87507	0.78967	0.998446	1194	0.21075	0.891031	377
TM6SF2	5	1189.2	5707.8	993.66	3495.9	1255.5	760.6	1452.3	1920	1557.1	1929.2	1256.8	1318.5	0.35573	0.79018	0.997551	1195	0.09806	0.872888	184
NonTargetingControlGuideForHuman_0388	1	650	1276.7	NA	NA	NA	NA	NA	NA	NA	NA	NA	NA	0.97287	0.79142	0.998446	1196	0.20897	0.891031	373
LAMC1	5	1119.7	5961.6	1117	3185	989.15	1396.9	713.67	418.13	1711.2	1487.1	1880.8	2053.1	0.31198	0.79203	0.997551	1197	0.18885	0.953784	338
ST6GALNAC4	5	1696.1	6698.4	1539.2	4371.9	1621.4	3292.6	1486.8	1049.6	1437	1775.4	1148.1	966.79	0.66324	0.79217	0.997551	1198	0.12899	0.924332	241
PAFAH1B3	5	1391.1	3545.5	1388.6	2141.8	1617.7	2078.7	1373	1706.5	1275.3	1010.3	1434.6	1230.9	0.33757	0.79259	0.997551	1199	0.42968	0.96903	786
NonTargetingControlGuideForHuman_0319	1	1450	2410.8	NA	NA	NA	NA	NA	NA	NA	NA	NA	NA	0.73305	0.79271	0.998446	1200	0.20784	0.891031	370
GNPNAT1	5	1612	16581	1476.3	6808.6	971.21	642.92	940.52	1207.1	823.48	671.81	1432	1421.6	0.17457	0.79304	0.997551	1201	0.015037	0.730434	29
NonTargetingControlGuideForHuman_0089	1	1348.1	2276.4	NA	NA	NA	NA	NA	NA	NA	NA	NA	NA	0.75534	0.79345	0.998446	1202	0.2071	0.891031	369
CTRB2	5	1188.5	2064.8	1392.1	2288.1	1403.6	1051	1266.2	1480.7	1017.4	849.36	1366.3	1327.2	0.091891	0.7942	0.997551	1203	0.70002	0.999996	1206
NonTargetingControlGuideForHuman_0037	1	1109.4	1957.6	NA	NA	NA	NA	NA	NA	NA	NA	NA	NA	0.81873	0.79458	0.998446	1204	0.20592	0.891031	367
NonTargetingControlGuideForHuman_0473	1	963.82	1752.9	NA	NA	NA	NA	NA	NA	NA	NA	NA	NA	0.86227	0.79507	0.998446	1205	0.20553	0.891031	366
SORD	5	702.4	3268.9	1246.7	2163.1	1021	1407.7	1651.2	2113.2	814.05	576.38	1274.9	1087.5	0.40931	0.79558	0.997551	1206	0.36424	0.953784	666
PCBP3	5	1155.3	5024	574.64	1822.4	1379.2	2093.4	1379.4	868.18	1319	1475.7	1015.7	1034.5	0.38173	0.79571	0.997551	1207	0.27408	0.953784	501
HKDC1	5	1350	2148.4	1161.9	695.53	1414	1841.6	1273.3	1651.5	1646.9	1572.2	1267.5	1296.8	0.20394	0.79676	0.997551	1208	0.68989	0.999996	1192
ABCA2	5	1914.9	4708.6	1492.5	3052	1441.8	2684	1609	2234.6	1588.8	1312.4	1181.1	1002.7	0.68479	0.79715	0.997551	1209	0.22283	0.953784	403
NonTargetingControlGuideForHuman_0429	1	1057.6	1902.8	NA	NA	NA	NA	NA	NA	NA	NA	NA	NA	0.84671	0.79814	0.998446	1210	0.20253	0.891031	363
NonTargetingControlGuideForHuman_0284	1	1283.5	2221.1	NA	NA	NA	NA	NA	NA	NA	NA	NA	NA	0.79065	0.79841	0.998446	1211	0.20224	0.891031	362
ACSBG1	5	1316.3	3259.8	1171.8	1993.6	1407.2	997.16	1440.1	1645.2	1266.6	1082.6	1417.3	1438	0.10643	0.79865	0.997551	1212	0.69275	0.999996	1196
NonTargetingControlGuideForHuman_0365	1	1171.5	2069.8	NA	NA	NA	NA	NA	NA	NA	NA	NA	NA	0.82062	0.7995	0.998446	1213	0.20117	0.891031	359
NonTargetingControlGuideForHuman_0203	1	1560.1	2604.7	NA	NA	NA	NA	NA	NA	NA	NA	NA	NA	0.73911	0.79962	0.998446	1214	0.20104	0.891031	358
HIST1H4D	5	1399.2	3436.3	1798.3	3651.1	1332.1	2248.1	1284.1	2031.8	1504.2	973.58	1017	1435.8	0.70808	0.79974	0.997551	1215	0.087082	0.872888	164
VNN2	5	1417.1	4735.7	1218.5	3791.1	933.64	1520.4	1623.3	1071.2	1233.5	1696.7	1440.6	1845.9	0.58126	0.80022	0.997551	1216	0.11966	0.916313	222
PAPPA2	5	1522.9	7319.7	1208.2	880.56	908.83	1087.4	757.61	619.51	657.1	760.08	1258.5	1228.8	0.087673	0.80059	0.997551	1217	0.21583	0.953784	389
NonTargetingControlGuideForHuman_0387	1	724.6	1427.4	NA	NA	NA	NA	NA	NA	NA	NA	NA	NA	0.97717	0.80081	0.998446	1218	0.19978	0.891031	357
RHOQ	5	1416.6	3665.3	1034.1	2787	1547.2	1009.3	1423.3	1698.2	1241.5	1096.7	1540.5	1699.9	0.19828	0.80109	0.997551	1219	0.25809	0.953784	473
NonTargetingControlGuideForHuman_0373	1	1472.8	2495.9	NA	NA	NA	NA	NA	NA	NA	NA	NA	NA	0.76054	0.80136	0.998446	1220	0.19914	0.891031	356
NonTargetingControlGuideForHuman_0204	1	1316.4	2281.9	NA	NA	NA	NA	NA	NA	NA	NA	NA	NA	0.79315	0.80167	0.998446	1221	0.1989	0.891031	355
NonTargetingControlGuideForHuman_0224	1	588.38	1223	NA	NA	NA	NA	NA	NA	NA	NA	NA	NA	1.0544	0.8022	0.998446	1222	0.19833	0.891031	351
NonTargetingControlGuideForHuman_0409	1	1228	2167.5	NA	NA	NA	NA	NA	NA	NA	NA	NA	NA	0.81924	0.80274	0.998446	1223	0.19779	0.891031	350
DIO2	5	1619.8	18410	790.09	3607.6	1207.9	3283.3	1607.9	3570.1	1739.9	1169.8	1467.1	1288.2	1.2961	0.80281	0.997551	1224	0.0087395	0.730434	17
SLC3A1	5	1757.2	2989.7	1127.1	1800.2	1285.5	800.7	538.82	840.76	994.01	1126.3	1282.8	1398.1	0.41054	0.80336	0.997551	1225	0.30092	0.953784	551
MGLL	5	1231.1	2365.2	1589.9	2250.1	1356.4	1055.8	1793.9	1581.5	1120.4	1252.9	906.9	842.18	0.027217	0.80452	0.997551	1226	0.81044	0.999996	1366
FABP6	5	1487.1	2976.3	1521.2	2873.4	1278.7	2202.9	1493.8	972.74	1263.6	1537.7	523.71	563.38	0.53369	0.80569	0.997551	1227	0.33749	0.953784	619
NonTargetingControlGuideForHuman_0030	1	1336.6	2341.1	NA	NA	NA	NA	NA	NA	NA	NA	NA	NA	0.80822	0.80574	0.998446	1228	0.19472	0.891031	348
NonTargetingControlGuideForHuman_0069	1	1766.5	2939.3	NA	NA	NA	NA	NA	NA	NA	NA	NA	NA	0.73427	0.807	0.998446	1229	0.19342	0.891031	346
SLC2A2	5	1314.6	5645.2	1312.8	5412.5	1442.2	2298.5	1116.9	729.49	1374.3	1758.5	1248.9	1078.2	0.5137	0.80813	0.997551	1230	0.035387	0.77902	74
ABAT	5	1813.3	2384.5	1737.8	1956.3	1253.3	1076.3	1278.1	1106.1	1488.4	1406.2	864.8	917.01	0.001316	0.80872	0.997551	1231	0.93245	0.999996	1519
ATP8B1	5	984.04	2469.3	1195.2	982.37	1144.3	1323.1	1328.9	1153.3	1258.6	1182	292.37	259.22	-0.13177	0.80894	0.997551	1232	0.74505	0.999996	1273
S100A12	5	1580.3	6804.7	1300.4	3103.6	1532.7	3275	1041.3	616.07	1285	1712.4	1366.1	1519.2	0.75442	0.81182	0.997551	1233	0.10555	0.874672	203
SI	5	1031.5	3357.4	1128.5	3114.7	1492.7	2267.4	1623.6	2338.2	1489.9	976.45	1104.7	1313.6	0.56437	0.81282	0.997551	1234	0.20509	0.953784	365
CYP7B1	5	1289.8	3537.3	1024.6	2315.9	1753.4	2778.7	1237.4	1825.3	1245.1	1828.8	916.85	519.98	0.6122	0.81328	0.997551	1235	0.056169	0.839538	110
RORA	5	1245.5	2061.4	1275.8	1699.8	1366.7	1715.5	1459.4	1197	583.22	475.07	1633.7	1731.7	0.20588	0.81377	0.997551	1236	0.64622	0.998046	1131
NonTargetingControlGuideForHuman_0374	1	423.85	997.61	NA	NA	NA	NA	NA	NA	NA	NA	NA	NA	1.233	0.81383	0.998446	1237	0.18608	0.891031	331
ACADSB	5	1143	2549	1106.3	1686.8	1632.5	2234.4	1235.3	789.14	1406	1738.1	826.89	697.19	0.37913	0.81461	0.997551	1238	0.43567	0.96903	800
NonTargetingControlGuideForHuman_0215	1	1304.4	2351.5	NA	NA	NA	NA	NA	NA	NA	NA	NA	NA	0.84971	0.81527	0.998446	1239	0.18442	0.891031	330
NonTargetingControlGuideForHuman_0269	1	1256.3	2288	NA	NA	NA	NA	NA	NA	NA	NA	NA	NA	0.86445	0.81565	0.998446	1240	0.184	0.891031	328
NonTargetingControlGuideForHuman_0166	1	1147.2	2132.1	NA	NA	NA	NA	NA	NA	NA	NA	NA	NA	0.89352	0.81593	0.998446	1241	0.18382	0.891031	327
SLC22A11	5	1919.6	5046.5	1240.2	2934.9	1425.6	2560.9	1053.4	1357.7	1118.3	808.58	1966.3	1763.7	0.60519	0.81613	0.997551	1242	0.26352	0.953784	482
MAPKAPK2	5	708.84	1449.5	1659.6	2023.6	1170.8	1472.5	1105.4	941.05	1244.2	1405.8	1434.2	1263.8	0.23099	0.81719	0.997551	1243	0.56495	0.995334	997
TDRKH	5	1509	4673.6	1138.9	1721.8	1320.8	1886.8	1459.3	956.66	1313.4	1221.5	1422.1	1443.1	0.26772	0.81749	0.997551	1244	0.47384	0.974397	859
AFP	5	1413.8	4699.3	1194	2983.1	1623.5	3679.6	1353.9	1923.5	876.99	740.45	1233.8	1078.6	0.84316	0.81863	0.997551	1245	0.070186	0.872888	126
PLA2R1	5	1303.1	943.21	1654.9	1944.7	1513.4	1754.6	1295.8	1137.8	1193	1160.5	967.91	953.7	-0.030588	0.81938	0.997551	1246	0.92459	0.999996	1508
NonTargetingControlGuideForHuman_0058	1	1139.3	2150.2	NA	NA	NA	NA	NA	NA	NA	NA	NA	NA	0.91577	0.81992	0.998446	1247	0.17994	0.891031	322
NonTargetingControlGuideForHuman_0360	1	983.02	1918.5	NA	NA	NA	NA	NA	NA	NA	NA	NA	NA	0.96394	0.82004	0.998446	1248	0.17976	0.891031	321
RDH8	5	1095.8	2332.6	1592.3	2407.7	1673.5	1137.1	1194.1	1585.5	1335.6	1646.9	1357	1242.5	0.35534	0.82032	0.997551	1249	0.44591	0.972525	813
CSF1R	5	1158.3	1985.4	1559	2435.7	1650.3	2444.4	1138.5	1532.9	976.22	631.91	1733.3	1552.5	0.49765	0.82142	0.997551	1250	0.35306	0.953784	646
PDE6B	5	1676.7	3437.8	1363.4	884.08	1883.1	2223.1	1403.4	1312.2	1822.5	1924.3	1276.6	1267.5	0.034043	0.82165	0.997551	1251	0.78692	0.999996	1334
NonTargetingControlGuideForHuman_0372	1	1129.1	2149.4	NA	NA	NA	NA	NA	NA	NA	NA	NA	NA	0.92819	0.82174	0.998446	1252	0.17838	0.891031	317
CYP2C19	5	1109.3	3106.5	1109.1	2937.3	1364.6	2377.1	654.05	331.13	2391.7	2305.1	1389.3	1325.2	0.37354	0.82423	0.997551	1253	0.25325	0.953784	466
NonTargetingControlGuideForHuman_0073	1	1587.8	2833.2	NA	NA	NA	NA	NA	NA	NA	NA	NA	NA	0.83504	0.8247	0.998446	1254	0.17571	0.891031	315
NonTargetingControlGuideForHuman_0009	1	1307.6	2433	NA	NA	NA	NA	NA	NA	NA	NA	NA	NA	0.89528	0.82498	0.998446	1255	0.17551	0.891031	313
INPPL1	5	1072.4	2746.3	1267.3	3026	1314.2	2185.2	681.97	445.41	1525.4	1363.2	1546.3	1479.1	0.33449	0.82518	0.997551	1256	0.33243	0.953784	607
OAS2	5	1457.3	2604.6	1342.6	953.75	776.87	997.9	819.69	989.78	595.62	497.11	1389.7	1504.3	0.193	0.82553	0.997551	1257	0.62258	0.996324	1093
NonTargetingControlGuideForHuman_0131	1	1094.6	2144	NA	NA	NA	NA	NA	NA	NA	NA	NA	NA	0.96919	0.82746	0.998446	1258	0.17285	0.891031	309
KLF2	5	819.25	2704.7	815.91	2276.2	1332.8	2737.2	1339.7	1903	1693.9	1164.7	1344	1375.3	0.77183	0.82762	0.997551	1259	0.15846	0.953784	290
HDC	5	1068.7	4969.2	1518.4	2863.6	988.69	740.8	1683	1517	1536.3	1517.2	1258.7	1257.9	-0.0094763	0.8278	0.997551	1260	0.29801	0.953784	545
GGH	5	1222.7	2851.8	1260.1	2392.7	1287.1	2397.5	966.42	600.98	1197.3	1059.9	706.25	709.8	0.45204	0.82838	0.997551	1261	0.24827	0.953784	454
NonTargetingControlGuideForHuman_0019	1	1352.1	2540.7	NA	NA	NA	NA	NA	NA	NA	NA	NA	NA	0.90947	0.83011	0.998446	1262	0.17017	0.891031	306
HIST1H3J	5	1118.7	3139.2	1585.4	3386.4	1715.6	2182.2	1054.9	856.82	1315.6	1173.5	1850.6	2019.2	0.2363	0.83015	0.997551	1263	0.3789	0.953784	701
NonTargetingControlGuideForHuman_0333	1	1112.6	2186	NA	NA	NA	NA	NA	NA	NA	NA	NA	NA	0.97376	0.83028	0.998446	1264	0.17002	0.891031	305
CHST1	5	1281.8	7358.9	1582	5823	909.27	2870	1236.5	2601.4	1647.4	1129	997.16	905.79	1.3648	0.83054	0.997551	1265	0.020937	0.730434	39
LRP2	5	1405.4	3561.2	1356.5	2351.8	1423.5	2416.3	1381.2	909.97	1367.3	1714.2	1239.2	1154.9	0.54443	0.83113	0.997551	1266	0.3325	0.953784	608
NCSTN	5	857.19	2541.1	1255.8	3199.7	1967	3457.5	622.82	524.42	1135.3	1006.3	1612.6	1586.5	0.39497	0.83249	0.997551	1267	0.21455	0.953784	386
GLA	5	1204.5	4848.5	1517.6	3229.2	1259.6	854.52	1203.8	1550.7	1460.1	1633.7	1458.8	1312.8	0.26349	0.83297	0.997551	1268	0.36484	0.953784	668
ACER2	5	1314.1	1914.2	1526.5	2026.5	858.34	493.43	1388.5	1763.3	1514.9	1851.3	1551.2	1519.2	0.3168	0.83307	0.997551	1269	0.44263	0.971004	810
B2M	5	1774.5	2528.5	1048.7	1456.3	1589.3	1919	1433.9	1208.9	1331.3	1193.2	931.35	1045.1	0.21896	0.83389	0.997551	1270	0.59799	0.995334	1045
NonTargetingControlGuideForHuman_0219	1	1400.2	2643.4	NA	NA	NA	NA	NA	NA	NA	NA	NA	NA	0.91623	0.83494	0.998446	1271	0.16534	0.891031	297
APOH	5	1161.9	4033.6	1143.8	885.79	1204.2	1075.2	1457.6	1577.3	1012.8	1088.6	1065.4	1066.7	0.052906	0.83516	0.997551	1272	0.45356	0.972525	824
NECAB3	5	1242.8	4892.7	1054.4	1821	1254.8	1812.2	948.63	1417.4	1166.2	739.51	1574.7	1964.6	0.55436	0.83522	0.997551	1273	0.13802	0.924332	252
NKX1-1	5	1201.2	2067.6	1458.6	1935.5	1250.2	1530.8	1267.8	1014.1	1168.9	1401.8	1259.5	1127.7	0.27695	0.83537	0.997551	1274	0.49406	0.982594	889
TXNRD1	5	1199.5	4382.5	942.81	2462.5	1239.2	2280.1	641.39	369.38	1471.2	1328.8	1382.4	1499.2	0.49806	0.83572	0.997551	1275	0.26942	0.953784	490
GPC1	5	1455.1	3464.2	1212.2	2195.6	1611.7	2319.2	1420.2	1173.1	1700.5	1922.7	970.85	856.97	0.35091	0.83587	0.997551	1276	0.51102	0.984194	913
NonTargetingControlGuideForHuman_0150	1	980.67	2021.9	NA	NA	NA	NA	NA	NA	NA	NA	NA	NA	1.0431	0.83621	0.998446	1277	0.16414	0.891031	296
PHGDH	5	1177.1	2339.4	869.6	1761.4	979.51	1909.8	1120.6	1900.6	1122.9	757.78	1284.9	1153.3	0.86207	0.83646	0.997551	1278	0.12481	0.921925	232
NAT1	5	1310.3	3607.8	1370.4	2706.9	811.26	1392.1	1443.4	970	848.59	1053.5	1274.5	1197	0.54495	0.83712	0.997551	1279	0.43783	0.969548	804
NonTargetingControlGuideForHuman_0274	1	1590	2946.7	NA	NA	NA	NA	NA	NA	NA	NA	NA	NA	0.88966	0.83838	0.998446	1280	0.16215	0.891031	295
FLAD1	5	1129.2	3450	1105.6	2537.4	1337.9	2649.3	1415.5	2361.7	872.07	1450.4	1175.5	753.4	0.86159	0.83951	0.997551	1281	0.034662	0.77902	72
NonTargetingControlGuideForHuman_0156	1	1041.3	2138.7	NA	NA	NA	NA	NA	NA	NA	NA	NA	NA	1.0377	0.83954	0.998446	1282	0.16107	0.891031	293
UGT2B7	5	1664.8	5858.7	1495.1	2937.2	1282.4	2062.9	1646.3	1253	1030.5	918.81	1213.8	1176.6	0.32022	0.84003	0.997551	1283	0.37936	0.953784	703
DEGS2	5	1471.3	3924.4	831.2	1491	598.6	304.45	1172.7	1554.9	1549.4	1978.1	1360.3	1424.2	0.37949	0.84058	0.997551	1284	0.37769	0.953784	697
DCN	5	833.92	2171	625.63	393.41	1089.5	1395.3	1180.7	1472.4	1420.3	1288.3	1081.7	1167.6	0.2142	0.84076	0.997551	1285	0.6379	0.998046	1118
NonTargetingControlGuideForHuman_0169	1	1467.8	2800.6	NA	NA	NA	NA	NA	NA	NA	NA	NA	NA	0.93163	0.84175	0.998446	1286	0.15907	0.891031	292
FMO1	5	1229.3	5378.6	1415.4	3149.2	750.59	1706.6	839.79	1667.8	907.9	615.36	867.15	767.42	1.0711	0.84199	0.997551	1287	0.074381	0.872888	136
MIOX	5	1319.3	3786.5	1508.6	3385.1	1899.8	1362.4	1147.6	1505.3	1453.6	1607.9	891.97	893.22	0.26826	0.84244	0.997551	1288	0.34679	0.953784	632
NonTargetingControlGuideForHuman_0438	1	1477.1	2819.3	NA	NA	NA	NA	NA	NA	NA	NA	NA	NA	0.93211	0.84252	0.998446	1289	0.15834	0.891031	289
ST3GAL6	5	1204.7	2269.3	1212	2127.1	1003.6	708.3	1210.5	1502.7	1296.4	1173.7	649.22	618.58	0.12101	0.84261	0.997551	1290	0.66509	0.999996	1155
STK40	5	1234	3341.6	1257.9	2096	776.19	1112.5	1265	843.14	1562.9	1718.9	1222.1	1103.7	0.32794	0.84272	0.997551	1291	0.59278	0.995334	1037
NonTargetingControlGuideForHuman_0414	1	1411.9	2726.4	NA	NA	NA	NA	NA	NA	NA	NA	NA	NA	0.94887	0.8432	0.998446	1292	0.15752	0.891031	288
FABP3	5	1447.5	3987.5	1365	2288.7	1420.7	1894.4	1292.4	990.83	1487.8	1357.1	1362.5	1362.7	0.2076	0.84338	0.997551	1293	0.58302	0.995334	1027
B4GALT3	5	1550.9	2526.6	1015	631.16	1108.8	1243.5	763.18	675.05	1106	1138.4	1436.4	1425.1	0.015145	0.84442	0.997551	1294	0.9065	0.999996	1489
NonTargetingControlGuideForHuman_0279	1	927.89	1989.1	NA	NA	NA	NA	NA	NA	NA	NA	NA	NA	1.0993	0.84493	0.998446	1295	0.15572	0.891031	287
CYP2J2	5	897	1698.4	1404.1	2392	1256.1	828.19	545.45	807.77	1579.7	1831.7	829.16	923.88	0.38952	0.84636	0.997551	1296	0.29521	0.953784	540
NonTargetingControlGuideForHuman_0310	1	1102.2	2276.7	NA	NA	NA	NA	NA	NA	NA	NA	NA	NA	1.0459	0.84665	0.998446	1297	0.1542	0.891031	286
SUCLG2	5	1272.1	1709.3	1250.1	823.56	998.02	1212.8	1181.6	1382	629.19	563.42	1598.9	1703.4	0.1586	0.8468	0.997551	1298	0.63891	0.998046	1119
NonTargetingControlGuideForHuman_0448	1	1396.4	2731.3	NA	NA	NA	NA	NA	NA	NA	NA	NA	NA	0.96737	0.84754	0.998446	1299	0.15339	0.891031	284
NonTargetingControlGuideForHuman_0077	1	1386.5	2719.7	NA	NA	NA	NA	NA	NA	NA	NA	NA	NA	0.97153	0.84806	0.998446	1300	0.15279	0.891031	283
NonTargetingControlGuideForHuman_0266	1	1041.9	2190.1	NA	NA	NA	NA	NA	NA	NA	NA	NA	NA	1.071	0.84819	0.998446	1301	0.1527	0.891031	282
MYH6	5	1212.1	1822.5	1019	1526.8	1438.9	1916.6	1072.1	799.47	1251.9	1139.1	1366.7	1431.4	0.24001	0.84865	0.997551	1302	0.64325	0.998046	1126
CA8	5	2045.7	9119.1	1144	2601.6	1567.4	2104.8	924.5	763.05	1090.8	987.28	1923.5	1899.9	0.20364	0.84904	0.997551	1303	0.19287	0.953784	344
NonTargetingControlGuideForHuman_0343	1	1246.6	2515.1	NA	NA	NA	NA	NA	NA	NA	NA	NA	NA	1.012	0.84923	0.998446	1304	0.15172	0.891031	280
DPEP1	5	1218.9	4802.6	1285.9	2175.3	1425.6	1853.8	1169.3	1474.2	1519.2	1201.4	1450.2	1331.1	0.35631	0.84975	0.997551	1305	0.3749	0.953784	690
NonTargetingControlGuideForHuman_0398	1	1346	2675	NA	NA	NA	NA	NA	NA	NA	NA	NA	NA	0.99035	0.85004	0.998446	1306	0.15083	0.891031	279
NonTargetingControlGuideForHuman_0489	1	717.71	1673.9	NA	NA	NA	NA	NA	NA	NA	NA	NA	NA	1.2206	0.8502	0.998446	1307	0.15071	0.891031	278
PSMD10	5	920.23	1851.2	1496.9	2549.3	1581.6	2112.7	934.09	621.73	599.83	745.61	1097.7	996.28	0.36545	0.85092	0.997551	1308	0.51946	0.986484	928
CA3	5	1863.3	3844.1	1225.1	1968.5	1044.2	1645.1	1242.6	1706.8	1369.1	1247.2	1564.1	1442.8	0.55646	0.85184	0.997551	1309	0.31365	0.953784	573
ACSL1	5	1075.8	6539.8	1201.7	3978.6	1634.2	2572	1489.2	2117.9	1224.5	1653	905.32	552.99	0.58091	0.85225	0.997551	1310	0.096718	0.872888	183
PNP	5	1277.4	3775.8	1276.8	1421.9	858.71	767.02	1243.5	1136.9	1284.2	1331.8	1274.7	1288.7	0.034067	0.85235	0.997551	1311	0.55616	0.995334	982
NonTargetingControlGuideForHuman_0268	1	839.58	1903.6	NA	NA	NA	NA	NA	NA	NA	NA	NA	NA	1.18	0.85247	0.998446	1312	0.14838	0.891031	271
NonTargetingControlGuideForHuman_0016	1	1488.1	2944.2	NA	NA	NA	NA	NA	NA	NA	NA	NA	NA	0.98389	0.85386	0.998446	1313	0.14689	0.891031	268
NonTargetingControlGuideForHuman_0487	1	1418.8	2848.9	NA	NA	NA	NA	NA	NA	NA	NA	NA	NA	1.0052	0.85489	0.998446	1314	0.14594	0.891031	267
ST8SIA6	5	1856.8	3988.9	874.27	1298.4	1210.1	1587.7	1378.1	1707.6	1271.4	1091.1	1100.1	1005.1	0.35031	0.85512	0.997551	1315	0.4337	0.96903	796
TOPBP1	5	734.75	2199.8	1184.8	2872.8	1495.9	2137.3	1400.5	1170.9	1375.3	1270.3	1408.7	1340.4	0.22143	0.85638	0.997551	1316	0.33453	0.953784	613
NonTargetingControlGuideForHuman_0114	1	1085.9	2341.1	NA	NA	NA	NA	NA	NA	NA	NA	NA	NA	1.1076	0.85702	0.998446	1317	0.14419	0.891031	265
AOC1	5	701.49	2617.8	1477.3	3452	1426.4	2623.5	1576.5	2201.9	1642.4	1204.1	988	900.43	0.68021	0.85705	0.997551	1318	0.23869	0.953784	433
NonTargetingControlGuideForHuman_0001	1	1274.3	2645.6	NA	NA	NA	NA	NA	NA	NA	NA	NA	NA	1.0533	0.85765	0.998446	1319	0.14361	0.891031	263
MAT1A	5	1232	1899.2	1258.5	984.27	1110.8	1242.2	1086.4	996.02	714.66	698.21	1486.3	1488.8	-0.015545	0.85775	0.997551	1320	0.93656	0.999996	1525
MTHFD2L	5	1388.4	2354.2	1394	1268.3	1018.2	931.55	948.16	998.1	583.55	621.85	1240.7	1278	0.058315	0.85819	0.997551	1321	0.89914	0.999996	1476
PTPRD	5	1570.6	2042.5	1408.4	1212.1	1306.9	1432.9	1045.4	958.7	1221.8	1150.2	865.24	855.06	-0.05208	0.85835	0.997551	1322	0.94712	0.999996	1538
NonTargetingControlGuideForHuman_0223	1	1470.9	2964.7	NA	NA	NA	NA	NA	NA	NA	NA	NA	NA	1.0107	0.85882	0.998446	1323	0.14247	0.891031	262
ACSM3	5	1345.4	3811.5	1457.3	3784.3	1491.2	3061.8	674.56	941.09	802.33	537.75	998.81	916.3	0.75859	0.85967	0.997551	1324	0.1392	0.924332	254
GLB1L3	5	1057.3	5473.6	1505.8	2586.8	1457.1	1680.4	1168.9	988.51	1394.6	1296.3	1188.6	1190.9	0.10419	0.86011	0.997551	1325	0.2505	0.953784	458
PTGES	5	1071.1	2249.7	1431.3	1133.9	1089.9	1212.9	992.49	1105.5	1273.6	1391.1	1419.6	1320.5	0.14069	0.86035	0.997551	1326	0.61522	0.995334	1077
NonTargetingControlGuideForHuman_0248	1	1231.3	2602.3	NA	NA	NA	NA	NA	NA	NA	NA	NA	NA	1.0789	0.86061	0.998446	1327	0.14055	0.891031	258
NonTargetingControlGuideForHuman_0054	1	1064.7	2337.2	NA	NA	NA	NA	NA	NA	NA	NA	NA	NA	1.1337	0.86106	0.998446	1328	0.14022	0.891031	255
GSTM1	5	1118.1	2057.3	1080.4	1748.1	1004.8	1621.4	1221.7	1709.4	1197.2	928.27	1370.8	1275	0.5871	0.86109	0.997551	1329	0.29234	0.953784	535
DNASE1L2	5	1591	3967.4	1330.6	2475.6	1333.8	2016.8	870.2	1228.2	850.64	521.1	1538	1683.4	0.54642	0.86121	0.997551	1330	0.2845	0.953784	516
ENAM	5	2048.8	7936.3	1415.8	2316.1	1364	1897	1562.6	1109.1	896.67	854.16	894.69	887.65	0.23209	0.86188	0.997551	1331	0.27041	0.953784	493
SULT2B1	5	1037.2	3887.2	1414.1	3344.6	1492.4	2428.9	1743.5	2726.8	993.96	638.46	911.15	1155.5	0.67362	0.86316	0.997551	1332	0.12549	0.921925	233
CHST7	5	1261.8	1852.9	1224.1	1707.8	1298.3	1632.9	1230.2	945.71	730.24	873.29	1383.7	1293.4	0.29413	0.86423	0.997551	1333	0.54336	0.994736	963
NonTargetingControlGuideForHuman_0138	1	1366.2	2852.1	NA	NA	NA	NA	NA	NA	NA	NA	NA	NA	1.0614	0.86548	0.998446	1334	0.1356	0.891031	248
NonTargetingControlGuideForHuman_0307	1	1015.6	2309.6	NA	NA	NA	NA	NA	NA	NA	NA	NA	NA	1.1845	0.8685	0.998446	1335	0.13273	0.891031	244
CALB1	5	1348.3	4007.2	890.68	1553	1794.6	1329.3	1085.9	1409.5	673.48	863	1996.7	1931.2	0.36658	0.87222	0.997551	1336	0.47316	0.974397	857
CPS1	5	1269.5	3042.8	828.48	1846.7	1053	1562.1	962.54	629.35	1279	1566.2	1349.3	1443.2	0.43024	0.87295	0.997551	1337	0.32225	0.953784	589
NonTargetingControlGuideForHuman_0068	1	940.59	2225.8	NA	NA	NA	NA	NA	NA	NA	NA	NA	NA	1.2418	0.87328	0.998446	1338	0.12789	0.891031	238
NFKBIA	5	1292.6	6275.1	1197	2428.6	1495.8	1076.4	1000.3	1125.4	1665.7	1748.5	1300.9	1356.5	0.11991	0.87331	0.997551	1339	0.23888	0.953784	434
INPP4B	5	2073.4	10454	1415.4	1882.6	1418.4	1013.2	769.96	990.64	1180.3	1117.1	1161.2	1183.6	0.19541	0.87428	0.997551	1340	0.13509	0.924332	247
PM20D2	5	1728.6	4265.8	1385.8	2499.8	1238.9	2131.8	1319.8	929.89	583.39	693.38	1305.4	1285.1	0.5157	0.87437	0.997551	1341	0.34419	0.953784	628
INPP5B	5	1545.7	3856.1	1380	2955.7	1309.3	2366.4	1156.5	793.87	1693	1959.3	1267.8	1314.2	0.53208	0.87459	0.997551	1342	0.27731	0.953784	506
NonTargetingControlGuideForHuman_0051	1	1277.2	2797.2	NA	NA	NA	NA	NA	NA	NA	NA	NA	NA	1.1304	0.87492	0.998446	1343	0.12623	0.891031	237
TFAP2A	5	1148.9	2117.7	1578.3	2329	1584.8	2253.5	982.88	653.08	734.74	960.21	1489.5	1687.4	0.4466	0.87538	0.997551	1344	0.23981	0.953784	435
NonTargetingControlGuideForHuman_0370	1	1775.1	3596.3	NA	NA	NA	NA	NA	NA	NA	NA	NA	NA	1.0182	0.87566	0.998446	1345	0.12552	0.891031	234
TYMP	5	1205.5	3280.1	1692.6	3140.9	1547.2	2700.4	1768.4	2836.8	2611.8	2062.7	1271.1	1379.6	0.74228	0.8759	0.997551	1346	0.10241	0.872888	194
NonTargetingControlGuideForHuman_0385	1	1442.3	3081.5	NA	NA	NA	NA	NA	NA	NA	NA	NA	NA	1.0947	0.87645	0.998446	1347	0.12472	0.891031	231
NonTargetingControlGuideForHuman_0043	1	1383.8	2990.2	NA	NA	NA	NA	NA	NA	NA	NA	NA	NA	1.1111	0.87661	0.998446	1348	0.12458	0.891031	230
HMGCS2	5	1419.4	2310.3	1246.6	1911.8	1119.8	1508.8	1519.4	1108.9	1198.2	1432.8	1568.4	1815.5	0.34383	0.87665	0.997551	1349	0.21194	0.953784	382
CA12	5	1187.8	3088.8	1226.4	2679.8	1340.7	1918.3	1324.6	944.5	1414.3	1521.3	1277.3	1215.5	0.31084	0.87709	0.997551	1350	0.42842	0.96903	781
HS3ST4	5	1699.1	2751.6	1626.5	2078.1	1176.1	821.1	1207.5	1497.3	1951.3	2189.7	660.28	674.16	0.23816	0.87763	0.997551	1351	0.54521	0.994736	967
ACSL6	5	1082.9	2502.4	1450.1	2081	852.22	1231.6	540.61	833.71	1062.7	728.89	1400.3	1443.2	0.52576	0.87876	0.997551	1352	0.32324	0.953784	590
NonTargetingControlGuideForHuman_0072	1	1111.1	2558.8	NA	NA	NA	NA	NA	NA	NA	NA	NA	NA	1.2028	0.8788	0.998446	1353	0.12232	0.891031	227
AKR1B10	5	1339.2	3367.5	1223.2	2602.7	1440	1048.3	1105.2	1295.8	1304.7	1236.2	698.8	702.72	0.11875	0.87883	0.997551	1354	0.45629	0.972525	829
GNE	5	1179.1	3170.2	1227.9	1683.3	1293.1	925.28	1326.8	1678.5	559.64	638.8	1546	1585	0.26477	0.87952	0.997551	1355	0.61022	0.995334	1063
NonTargetingControlGuideForHuman_0112	1	1117.9	2585.4	NA	NA	NA	NA	NA	NA	NA	NA	NA	NA	1.2089	0.88002	0.998446	1356	0.12129	0.891031	226
CA1	5	1223.8	2667.1	1002.7	1716.9	1151.1	809.59	1076.3	1360.4	1399.1	1583.3	1463.7	1425.6	0.25799	0.8807	0.997551	1357	0.55584	0.995334	981
NonTargetingControlGuideForHuman_0408	1	1278.7	2860.4	NA	NA	NA	NA	NA	NA	NA	NA	NA	NA	1.1609	0.88074	0.998446	1358	0.12054	0.891031	225
APOA1	5	1326	2445.6	1548.4	2626.9	1299.3	1963.2	1287.1	1857.5	1534.7	2054.8	1219.7	867.98	0.56203	0.88083	0.997551	1359	0.087312	0.872888	165
NonTargetingControlGuideForHuman_0336	1	1096.6	2560.8	NA	NA	NA	NA	NA	NA	NA	NA	NA	NA	1.2228	0.88098	0.998446	1360	0.12027	0.891031	224
HIST1H3D	5	1412.6	6336.4	1437.3	6056.2	1459.5	2445.8	1128	1573.9	1392.4	1841.3	1236.3	884	0.61235	0.88133	0.997551	1361	0.024311	0.730434	50
IP6K1	5	829.86	2459.7	1532.1	2474	1144.6	1816.6	1234.2	884.01	1642.2	1824.5	973.7	949.61	0.40883	0.88198	0.997551	1362	0.45462	0.972525	825
NonTargetingControlGuideForHuman_0494	1	1130.3	2632.2	NA	NA	NA	NA	NA	NA	NA	NA	NA	NA	1.2189	0.8821	0.998446	1363	0.11932	0.891031	221
ITGAV	5	1348.2	2511	1399.6	2375.2	1241.3	1764.6	731.2	467.35	1306.2	1422.9	1225.2	1155.4	0.31523	0.88235	0.997551	1364	0.57861	0.995334	1021
NonTargetingControlGuideForHuman_0107	1	972.98	2398.4	NA	NA	NA	NA	NA	NA	NA	NA	NA	NA	1.3007	0.88459	0.998446	1365	0.11671	0.891031	217
IDUA	5	1587.9	5080.7	1310.2	3334.6	1611.8	2372.7	968.7	1280.1	889.46	607.6	1229	1318.8	0.47969	0.88542	0.997551	1366	0.24785	0.953784	452
NonTargetingControlGuideForHuman_0323	1	1036.4	2514.9	NA	NA	NA	NA	NA	NA	NA	NA	NA	NA	1.278	0.88565	0.998446	1367	0.11578	0.891031	216
MGST1	5	1297.2	3053.8	1555.3	2947.1	1217.9	2039.5	409.23	789.4	1116.3	1760.2	1446.9	1086.2	0.83253	0.88655	0.997551	1368	0.036897	0.77902	77
PNPLA8	5	1138.2	1816.1	1241.6	1914.5	666.23	1105.5	1355.6	1825.8	1348	1010.2	1093.7	1290.5	0.52685	0.88949	0.997551	1369	0.21942	0.953784	395
FZD2	5	1479.6	2409	1825	2331.4	1066.7	772.22	1442	1755.3	1563.6	1763.5	1499.5	1658.5	0.22851	0.89059	0.997551	1370	0.27092	0.953784	494
FGG	5	1217.3	4816.8	1085.9	1920.5	1493.1	2453.6	1386.1	2248.3	1238.2	1837.3	861.03	598.34	0.70679	0.89088	0.997551	1371	0.051603	0.824223	104
NonTargetingControlGuideForHuman_0339	1	1177.7	2836.1	NA	NA	NA	NA	NA	NA	NA	NA	NA	NA	1.2671	0.89213	0.998446	1372	0.10962	0.891031	209
PDE5A	5	1312.5	2943.7	1693.1	3224.9	1408.8	2011.9	705.78	1015.4	1398.8	1067.4	1535	1667.3	0.51895	0.89219	0.997551	1373	0.29412	0.953784	537
CPT2	5	1301.8	7457.6	1421.4	2332.3	995.55	1692.6	880.14	622.27	1762.7	2108.7	912.16	1079	0.48628	0.89273	0.997551	1374	0.15888	0.953784	291
CHST5	5	1591.9	5853.1	1339	2154.8	1702.3	2384.4	1009.7	1470.5	1483.8	1144.9	1449.4	1560.5	0.51394	0.8932	0.997551	1375	0.27899	0.953784	509
NonTargetingControlGuideForHuman_0326	1	1502.6	3395.4	NA	NA	NA	NA	NA	NA	NA	NA	NA	NA	1.1756	0.89325	0.998446	1376	0.10841	0.891031	208
GPT2	5	1876	5502.6	1558.6	2856.6	1755.9	2494.8	1456.5	2025.9	1641.4	1285.1	1209.9	1439.9	0.49113	0.89338	0.997551	1377	0.20183	0.953784	360
NonTargetingControlGuideForHuman_0157	1	1410.2	3244.2	NA	NA	NA	NA	NA	NA	NA	NA	NA	NA	1.2014	0.89363	0.998446	1378	0.108	0.891031	207
TTPA	5	1304.8	8145.5	1168.1	2658.8	1044.2	2287	1166.4	1650.7	1831.7	1457	1020.7	992.68	0.81547	0.89364	0.997551	1379	0.1305	0.924332	242
PPP2R1A	5	1633.9	9949.4	1729.4	3066	1054.5	1786.6	1651.1	2079.8	1234.4	930.35	978.22	1002.1	0.54644	0.89373	0.997551	1380	0.10356	0.872888	199
SERPINC1	5	1256.4	4971.9	1286.8	2130.4	1261.8	955.95	1010.7	948.89	1010.9	1042.7	1176.7	1158.3	0.010947	0.89404	0.997551	1381	0.36607	0.953784	673
NonTargetingControlGuideForHuman_0159	1	1525.6	3442.4	NA	NA	NA	NA	NA	NA	NA	NA	NA	NA	1.1735	0.89407	0.998446	1382	0.10749	0.891031	206
NonTargetingControlGuideForHuman_0061	1	1566.7	3526.6	NA	NA	NA	NA	NA	NA	NA	NA	NA	NA	1.17	0.89578	0.998446	1383	0.1058	0.891031	204
SDHA	5	1029.1	2249.1	1243.7	1646.2	1448.6	1804.2	1243.9	949.74	1198.9	1477.2	1028.6	1250.2	0.30872	0.896	0.997551	1384	0.19337	0.953784	345
NonTargetingControlGuideForHuman_0099	1	1348.6	3165.3	NA	NA	NA	NA	NA	NA	NA	NA	NA	NA	1.2303	0.89623	0.998446	1385	0.10542	0.891031	202
MACROD2	5	1402.8	6074.2	1173.9	2153.8	1013.9	1382.7	1181.4	897.16	1227.9	1445	1102.9	1081.4	0.341	0.89658	0.997551	1386	0.28616	0.953784	522
NonTargetingControlGuideForHuman_0038	1	1249.2	3014.8	NA	NA	NA	NA	NA	NA	NA	NA	NA	NA	1.2704	0.89671	0.998446	1387	0.1048	0.891031	201
ANGPTL4	5	689.36	4495.5	1312.5	3005.2	1682.2	3038.8	1641.5	2238.5	1698.3	1356.9	1503.1	1595.9	0.65004	0.89745	0.997551	1388	0.21784	0.953784	391
IFNG	5	1209.4	3539.5	1222.4	3503.1	1147.3	1886	874.01	1227.9	1378.8	1073.5	1129.6	1105.4	0.60327	0.89759	0.997551	1389	0.168	0.953784	300
ALB	5	1430.6	5943.2	1294.4	4972.9	1430.8	2822.4	1132	1776.5	768.99	1182.5	1049	785.11	0.8146	0.89775	0.997551	1390	0.048591	0.815971	95
NonTargetingControlGuideForHuman_0311	1	1094.2	2756	NA	NA	NA	NA	NA	NA	NA	NA	NA	NA	1.3319	0.89805	0.998446	1391	0.10339	0.891031	198
NonTargetingControlGuideForHuman_0205	1	1025.7	2633.7	NA	NA	NA	NA	NA	NA	NA	NA	NA	NA	1.3596	0.89835	0.998446	1392	0.10314	0.891031	197
NonTargetingControlGuideForHuman_0230	1	1488.9	3451.5	NA	NA	NA	NA	NA	NA	NA	NA	NA	NA	1.2124	0.89876	0.998446	1393	0.10273	0.891031	195
DHRS2	5	1483.8	3226	1652.6	2605.6	627.2	429.56	1135.6	1221.2	760.37	704.99	1415.4	1422.2	0.055826	0.89908	0.997551	1394	0.71013	0.999996	1220
THBS1	5	1664.1	3293.7	929.42	2104.4	1405.5	1832.5	1184.3	907.71	952.55	925.53	1400	1385.8	0.18389	0.89914	0.997551	1395	0.46599	0.972525	844
ABO	5	1385.8	5402.1	1537.4	3119	1132.7	1962.5	1374.1	2170.9	1528.6	1220.3	1476.8	1565.4	0.72591	0.90122	0.997551	1396	0.14839	0.924954	272
NonTargetingControlGuideForHuman_0418	1	1385.8	3323	NA	NA	NA	NA	NA	NA	NA	NA	NA	NA	1.2612	0.90134	0.998446	1397	0.10007	0.891031	190
EBPL	5	1491.1	6711.2	1782.7	3444.2	1805.3	2629.7	1439.2	1753.9	1097	838.69	1556	1767.9	0.41375	0.90139	0.997551	1398	0.236	0.953784	428
ADH1A	5	927.03	2485	1913.9	3316.1	1267.7	1665.7	1205.8	934.8	838	1016.3	974.78	1027.2	0.33576	0.90152	0.997551	1399	0.51407	0.984194	921
MID1IP1	5	1454.3	3036.1	858.66	1837.8	1115.3	1564.1	1150.6	1523.1	1432.6	1135.9	494.86	544.21	0.44596	0.90161	0.997551	1400	0.33167	0.953784	605
PCSK6	5	1455.5	16142	1194.3	2900.2	1306.3	2267.5	1364.2	2208.7	1352.2	1066.3	1400.1	1656.1	0.74499	0.90228	0.997551	1401	0.023587	0.730434	46
CYP7A1	5	1359.9	3495.2	1654.1	3436.3	1164.6	2150.4	1194.4	1516.6	1622.1	1309.4	1307.6	1491.8	0.61429	0.90283	0.997551	1402	0.24034	0.953784	436
CPT1C	5	1580.6	2570.1	1526.4	2148.4	1196.7	1680.1	1587.6	2022.9	1651.1	2028.9	566.01	390.79	0.41926	0.90415	0.997551	1403	0.14885	0.924954	274
NonTargetingControlGuideForHuman_0384	1	1279.7	3183.3	NA	NA	NA	NA	NA	NA	NA	NA	NA	NA	1.3141	0.90494	0.998446	1404	0.096213	0.891031	180
MTTP	5	1402.1	3138.8	1337	2327.9	1138.3	889.66	967.32	1096.6	1433.2	1560.6	977.23	972.06	0.15178	0.90513	0.997551	1405	0.61195	0.995334	1071
CYP4F22	5	1420.3	7282.2	1221.7	6450.2	1171.9	2321.1	1417.6	2682.5	847.78	1618.2	1373.7	1099.3	0.95859	0.90516	0.997551	1406	0.010559	0.730434	20
SH3PXD2A	5	1706.9	5558.7	1370.6	1993.4	1417.5	1763.7	1572.9	1280.7	1287.8	1457.6	796.81	883.47	0.24677	0.90556	0.997551	1407	0.30398	0.953784	555
NonTargetingControlGuideForHuman_0450	1	1281.1	3197.9	NA	NA	NA	NA	NA	NA	NA	NA	NA	NA	1.319	0.9057	0.998446	1408	0.095545	0.891031	179
ARSI	5	1072.8	2427.3	1772.3	3221.1	1057.3	2065.2	1383.3	1112.5	1133.4	1235.6	1267.5	1224.7	0.49304	0.90618	0.997551	1409	0.24428	0.953784	445
NonTargetingControlGuideForHuman_0212	1	1162	2992.8	NA	NA	NA	NA	NA	NA	NA	NA	NA	NA	1.3641	0.90647	0.998446	1410	0.094657	0.891031	178
TNFRSF1A	5	1733.9	6210.6	1493.1	3664	1657.7	3787.9	1245.7	995.41	1423	1520.5	1066.1	1040.4	0.64366	0.90766	0.997551	1411	0.061716	0.872888	114
PIM1	5	1173	3743.3	1205.5	2021	1741.4	2440.3	1088	1561.9	1556.7	2005.2	1022.6	797.8	0.50392	0.90781	0.997551	1412	0.11266	0.902008	212
PPARGC1A	5	1683.4	6562.6	1229.3	2969.6	836.53	1360.6	1133.3	1568.1	1225.6	980.66	1109.3	1152.1	0.58459	0.90818	0.997551	1413	0.31186	0.953784	570
FAM135B	5	1278	2744.6	1206.7	2252.2	1744.9	2840.3	1341.3	2070.1	1274.4	1027.2	1098.4	1228.8	0.66415	0.9088	0.997551	1414	0.17103	0.953784	308
PLCH1	5	1930.2	2490	1775.1	2091.6	1346.5	1094.1	1325.9	1505.1	1155.6	1218.2	1393.5	1373.7	0.12942	0.90924	0.997551	1415	0.80765	0.999996	1363
NonTargetingControlGuideForHuman_0305	1	1198.9	3091.8	NA	NA	NA	NA	NA	NA	NA	NA	NA	NA	1.3659	0.90958	0.998446	1416	0.091416	0.891031	173
NonTargetingControlGuideForHuman_0258	1	1368.6	3403	NA	NA	NA	NA	NA	NA	NA	NA	NA	NA	1.3135	0.90981	0.998446	1417	0.091115	0.891031	172
PDPN	5	1217.9	3098.5	1569.3	2296.6	1437.5	1725.3	1164	934.84	1038	1194.3	755.61	713.86	0.23267	0.91014	0.997551	1418	0.55644	0.995334	985
NonTargetingControlGuideForHuman_0211	1	1557	3745.9	NA	NA	NA	NA	NA	NA	NA	NA	NA	NA	1.266	0.91047	0.998446	1419	0.090392	0.891031	171
ENTPD5	5	1578.8	12268	1508	3756.8	1655.3	3311	1213.8	1460.2	762.39	579.74	1384.6	1623.8	0.63307	0.9106	0.997551	1420	0.065902	0.872888	120
NonTargetingControlGuideForHuman_0221	1	1219.9	3148.9	NA	NA	NA	NA	NA	NA	NA	NA	NA	NA	1.3674	0.91071	0.998446	1421	0.090074	0.891031	170
TREM1	5	2017.9	5080	1302.4	1623	1211.9	978.9	1599.7	1522.1	1323.9	1382.8	1062.1	1065.7	0.033846	0.91085	0.997551	1422	0.57785	0.995334	1018
NonTargetingControlGuideForHuman_0358	1	1642	3904	NA	NA	NA	NA	NA	NA	NA	NA	NA	NA	1.249	0.91097	0.998446	1423	0.089829	0.891031	169
DDX12P	5	1648.7	2890.2	786.28	1577.7	1450.9	1981.6	1449.3	1194.1	1579	1696.2	1587.8	1600.4	0.2763	0.91113	0.997551	1424	0.60495	0.995334	1052
TK1	5	1102.9	2649.7	1048	1854.6	1548.3	2470.5	1006.9	1676.2	1094.4	1525.4	1617	1347.9	0.7042	0.91141	0.997551	1425	0.089096	0.872888	168
NonTargetingControlGuideForHuman_0018	1	1322.8	3353.8	NA	NA	NA	NA	NA	NA	NA	NA	NA	NA	1.3415	0.91178	0.998446	1426	0.088977	0.891031	166
PAX8	5	1870.7	3974.4	1202.7	2621.5	959.9	1948.2	1696	2370.9	1479	1958	1465.6	1220.8	0.75175	0.91368	0.997551	1427	0.096621	0.872888	182
PF4	5	1454.7	4616.8	1329.6	2116.1	1062.3	1555.2	1410.2	1948.2	757.93	585.76	670.71	750.79	0.50778	0.91385	0.997551	1428	0.28534	0.953784	520
NonTargetingControlGuideForHuman_0456	1	1231.4	3220.8	NA	NA	NA	NA	NA	NA	NA	NA	NA	NA	1.3864	0.91482	0.998446	1429	0.086171	0.891031	163
VLDLR	5	1372.9	2234.7	1234.8	1919.5	1142.7	1478.7	1041.3	1262.2	820.37	644.6	844.61	1011.1	0.32439	0.91537	0.997551	1430	0.22472	0.953784	408
NonTargetingControlGuideForHuman_0113	1	1212	3200	NA	NA	NA	NA	NA	NA	NA	NA	NA	NA	1.4	0.91538	0.998446	1431	0.085656	0.891031	161
NonTargetingControlGuideForHuman_0379	1	2036	4660.4	NA	NA	NA	NA	NA	NA	NA	NA	NA	NA	1.1943	0.9155	0.998446	1432	0.085509	0.891031	158
GK5	5	1128.9	6166.8	884.44	2625.1	1073.2	871.55	1587.6	1506.6	1093.8	1059.5	1513.9	1512.7	-0.023549	0.91581	0.997551	1433	0.2069	0.953784	368
TDRD1	5	907.51	2496.2	927.42	1522	1053.8	1595.4	937.74	751.33	782.47	890.03	1187.5	1315.4	0.39174	0.91637	0.997551	1434	0.28328	0.953784	514
MTR	5	1450.3	3056.7	1386.1	2724.9	871.09	1287	1776.6	2127.9	1356.4	1131.7	1191.3	1143.3	0.41141	0.91717	0.997551	1435	0.45353	0.972525	823
GSTA2	5	1332.7	2071.9	999.93	813.46	1504.5	1616.9	1231.8	1164.5	1453	1394.4	1432.7	1391.8	-0.05057	0.9184	0.997551	1436	0.93008	0.999996	1518
PTX3	5	1376.6	2230.4	1199.5	1781.6	1738.8	2161.8	1107	1413.8	658.89	509.65	1925.6	1963.1	0.33333	0.91854	0.997551	1437	0.42296	0.96903	771
PDHA2	5	1170.8	1876.4	1476.6	2027	1164.1	1487.9	1410	1674.1	1543.9	1312.2	1630.2	1650	0.30065	0.91912	0.997551	1438	0.48588	0.977861	875
NonTargetingControlGuideForHuman_0312	1	1157.3	3172.7	NA	NA	NA	NA	NA	NA	NA	NA	NA	NA	1.4541	0.91934	0.998446	1439	0.081649	0.891031	152
NonTargetingControlGuideForHuman_0062	1	1466	3757.2	NA	NA	NA	NA	NA	NA	NA	NA	NA	NA	1.3572	0.92007	0.998446	1440	0.080951	0.891031	151
CYP2A13	5	1323	2938.9	904.06	1447.1	1411.1	2005	1656.6	2238.5	1498.7	1861.5	969.48	791.76	0.4703	0.92029	0.997551	1441	0.14698	0.924954	269
NonTargetingControlGuideForHuman_0063	1	1038.1	2978.6	NA	NA	NA	NA	NA	NA	NA	NA	NA	NA	1.5198	0.92129	0.998446	1442	0.079591	0.891031	148
ABCG1	5	938.02	1499.9	1018.8	1360.6	937.02	1215.5	1386.6	1719.7	1527.7	1304.9	1584.1	1623.7	0.3427	0.92131	0.997551	1443	0.43145	0.96903	791
SLC6A3	5	1282.5	3130.1	1294.3	1838	1574.4	1988.1	1199.2	1498.5	1260.6	1060.6	1181	1220.4	0.32882	0.92178	0.997551	1444	0.43991	0.969548	807
GRHL1	5	1789.3	7054.9	1400.6	3727.4	1120.2	932.49	1580.1	1685.9	1193	1224.4	1366	1399	0.065442	0.92194	0.997551	1445	0.18931	0.953784	339
NonTargetingControlGuideForHuman_0327	1	1217.8	3349.9	NA	NA	NA	NA	NA	NA	NA	NA	NA	NA	1.4591	0.92249	0.998446	1446	0.078396	0.891031	143
ACSM2B	5	1318.4	4977.4	1551.5	2733.3	1971.1	2555.5	599.74	829.99	1686	1996.1	1219.4	1025	0.42125	0.92258	0.997551	1447	0.18143	0.953784	326
NonTargetingControlGuideForHuman_0328	1	1554.6	3980.1	NA	NA	NA	NA	NA	NA	NA	NA	NA	NA	1.3557	0.92263	0.998446	1448	0.078255	0.891031	142
NonTargetingControlGuideForHuman_0353	1	1244.1	3412.9	NA	NA	NA	NA	NA	NA	NA	NA	NA	NA	1.4552	0.92337	0.998446	1449	0.07752	0.891031	141
SLC22A12	5	1725.6	8831	1597.6	4162.1	1611.2	2845.7	1992.4	2529.5	1594.7	1985.3	1470.4	1259.3	0.58221	0.92346	0.997551	1450	0.13819	0.924332	253
SLC2A4	5	1060.2	2738.2	1106.4	2692.2	1224	1987.1	1426.8	2101.8	1366.9	1765	1256.6	1063.3	0.62859	0.92384	0.997551	1451	0.12323	0.921925	229
PFKP	5	1224.9	1871	1628.3	2132.3	1135.5	1499.6	1637.1	1889.6	1096.3	916.85	1345.6	1331.1	0.29787	0.92388	0.997551	1452	0.51616	0.98482	924
CHGA	5	1152.6	2577.3	1068	1723	1520.2	2175.9	1194	1457.3	1363.1	1162.1	879.1	817.31	0.4022	0.92394	0.997551	1453	0.46793	0.972525	850
NCOR1	5	1278.4	3970.4	1751.4	3399.3	1270.3	2305.8	1708.8	2760.7	1308.6	1691	584.07	455.72	0.77569	0.924	0.997551	1454	0.10211	0.872888	193
NonTargetingControlGuideForHuman_0167	1	1342	3626.4	NA	NA	NA	NA	NA	NA	NA	NA	NA	NA	1.4335	0.92414	0.998446	1455	0.076772	0.891031	140
NonTargetingControlGuideForHuman_0196	1	1058.4	3075.6	NA	NA	NA	NA	NA	NA	NA	NA	NA	NA	1.5381	0.92442	0.998446	1456	0.076515	0.891031	139
NonTargetingControlGuideForHuman_0474	1	1392.9	3785.7	NA	NA	NA	NA	NA	NA	NA	NA	NA	NA	1.4418	0.92665	0.998446	1457	0.074083	0.891031	135
CLU	5	1286.5	2173.2	715.17	1350.4	1077.5	1597.7	1217.1	1036.2	1404.6	1446.2	1180.4	1217.6	0.30635	0.92679	0.997551	1458	0.55287	0.995334	976
SHMT1	5	1890	3607.4	1481	2501.9	1764.6	2086.1	1455.6	1257.5	1234.4	1296.9	1374.6	1346.7	0.1562	0.927	0.997551	1459	0.66425	0.999996	1153
CRMP1	5	1207.1	1990.2	1089.3	1504.8	1016.6	1351.3	485.54	682.45	1028.2	864.28	1355	1446.5	0.43802	0.92751	0.997551	1460	0.32478	0.953784	592
ZNF473	5	1331	4062.8	1389.4	3663.4	1776.3	2684.6	1385.5	2115.3	1176.8	1637.4	1375.8	1187	0.60281	0.92786	0.997551	1461	0.085598	0.872888	160
NonTargetingControlGuideForHuman_0080	1	1176.8	3391.8	NA	NA	NA	NA	NA	NA	NA	NA	NA	NA	1.5263	0.92869	0.998446	1462	0.071785	0.891031	128
ACHE	5	1479.9	2441.9	1415	1829.9	914.68	764.56	1502.3	1680.9	1085.4	1211.2	822.98	790.43	0.15999	0.9287	0.997551	1463	0.59659	0.995334	1044
DXO	5	1425.8	2310.5	1234.2	1551.5	1294.3	1503.3	968.7	814.03	1208.8	1276.9	1525.4	1467	0.14746	0.92886	0.997551	1464	0.79147	0.999996	1341
ME1	5	1008.5	3294	704.03	2130.7	1701.1	3462.7	1596.1	2988.8	1187.7	1817.5	796.05	660.25	0.96479	0.92999	0.997551	1465	0.040306	0.77902	84
NonTargetingControlGuideForHuman_0199	1	1144.8	3351.6	NA	NA	NA	NA	NA	NA	NA	NA	NA	NA	1.549	0.93018	0.998446	1466	0.070143	0.891031	125
KNG1	5	1126.2	2440.5	1381.2	2137.6	1036.7	1678.9	1222.1	1565.3	1240.4	1443.6	1319.7	1143.5	0.49327	0.93052	0.997551	1467	0.22595	0.953784	411
VNN1	5	1243.5	2480.8	1180.1	1963.7	1112.8	1603.4	1606	1410.7	1623.3	1790.7	597.63	548.55	0.33406	0.93056	0.997551	1468	0.58208	0.995334	1024
NonTargetingControlGuideForHuman_0420	1	1229	3530.2	NA	NA	NA	NA	NA	NA	NA	NA	NA	NA	1.5215	0.9306	0.998446	1469	0.069702	0.891031	124
LIPE	5	704.03	1370.8	1763.4	2355.4	1291.2	1490.3	1090.1	933.97	1289.8	1450.3	1382.7	1351.1	0.18787	0.93107	0.997551	1470	0.56773	0.995334	1001
PSPH	5	1623.6	4876.8	1304.1	2696.7	1274	1582.3	1549.7	1800.6	1100.7	946.03	1070	1210.2	0.26442	0.93164	0.997551	1471	0.26212	0.953784	477
NonTargetingControlGuideForHuman_0234	1	1405.5	3912.4	NA	NA	NA	NA	NA	NA	NA	NA	NA	NA	1.4764	0.93196	0.998446	1472	0.06825	0.891031	122
TIAM2	5	1306.7	3375.9	1485.6	2643	962.57	1211.4	1058.2	909.55	1431.1	1583.7	1100.4	1134.8	0.23873	0.93243	0.997551	1473	0.58763	0.995334	1033
BAX	5	1885	2902	1226.4	2019.3	1704	2481.8	1221.4	1517.2	1597	1414.8	1014.5	1124.8	0.42738	0.93327	0.997551	1474	0.29039	0.953784	531
TFAP2B	5	660.1	1605.2	974.8	1473.6	1421.4	1800.1	642.46	531.02	1197.3	1257.7	1594.3	1658.1	0.20581	0.93394	0.997551	1475	0.70174	0.999996	1208
DDC	5	1122.4	2127.9	1378.6	1850.3	1144.6	1544.2	1310.7	1597	1273.7	1115.4	1331.2	1266.6	0.35459	0.93441	0.997551	1476	0.46305	0.972525	840
CARD11	5	1265.8	4688.8	1080.3	2673.6	1117.9	1998.1	1141.9	1625.7	1623.6	1823.9	1783.3	1596	0.67324	0.93464	0.997551	1477	0.24453	0.953784	446
HIST1H4E	5	1084.8	5521.8	1143.9	2533.5	1594.7	3211.8	992.76	1269	955.7	821.2	979.04	1080.9	0.68175	0.93475	0.997551	1478	0.14169	0.924332	260
ESR1	5	883.36	7375	1188.8	2714.6	1278.5	1858.6	955.48	1436.2	1104.6	1550	1270.1	1113.9	0.56346	0.93495	0.997551	1479	0.085554	0.872888	159
NonTargetingControlGuideForHuman_0029	1	1219.4	3636.3	NA	NA	NA	NA	NA	NA	NA	NA	NA	NA	1.5756	0.93558	0.998446	1480	0.06469	0.891031	119
CYP2A6	5	1319.9	2594.4	1418.8	2445.9	1483.8	2105.7	971.74	841.22	1456.9	1604.8	1164.4	1292.6	0.3276	0.93652	0.997551	1481	0.28152	0.953784	512
NonTargetingControlGuideForHuman_0055	1	1495.8	4205.2	NA	NA	NA	NA	NA	NA	NA	NA	NA	NA	1.4907	0.93668	0.998446	1482	0.063489	0.891031	116
CYP4F8	5	1111	3035	1124.1	2745.3	885.91	1876.2	1182	1469.6	1092.7	954.46	1436.3	1433.9	0.69784	0.93674	0.997551	1483	0.2091	0.953784	374
CBR3	5	1325.8	2346.6	1824.8	2893.5	1000.9	1662.4	1197.9	1679.2	1287.6	1452	1497.5	1334.4	0.57587	0.93682	0.997551	1484	0.25383	0.953784	468
CYP2C8	5	1219.8	3043	1377	2579.1	1225.1	1940.6	1644.6	2052.4	1160.5	1020.9	1263.3	1240.7	0.49134	0.93752	0.997551	1485	0.40123	0.967263	739
WNT7B	5	1382.7	2960	1237.1	2390.1	848.69	1253.5	1171.1	1033.8	1587.5	1695.9	1746.8	1723.9	0.32865	0.93788	0.997551	1486	0.55442	0.995334	978
PLA2G4C	5	2040.2	6043.4	1344	1714.2	1391.4	1726.4	1212.9	1501.8	1072.1	942.53	795.58	879.04	0.30947	0.93852	0.997551	1487	0.3069	0.953784	560
COMT	5	709.13	3036.7	1270	3799.1	1961	4391.8	1298.6	1156.2	1813.2	1925.9	1670.4	1606.8	0.62491	0.93864	0.997551	1488	0.04943	0.815971	98
SLC16A11	5	1215.4	3030	1555.4	2381	1257	1673.5	1463.7	1857.6	1274.5	1134.3	1546.4	1470	0.37816	0.93887	0.997551	1489	0.39505	0.965433	725
TMEM86B	5	1415.5	3104.5	1439.9	3086.4	1776.2	2687.6	1092.5	1689	1441.3	1605.6	896.17	780.82	0.6127	0.93924	0.997551	1490	0.19862	0.953784	353
PDK1	5	1214.2	3261.6	1397.8	2684.5	1288.2	2267.7	1404	2253.4	1095.1	967.1	1221.7	1159	0.74883	0.93932	0.997551	1491	0.13342	0.924332	246
PDE6A	5	732.5	2752.5	1546.4	4118.1	1521.9	3063.9	1559.6	2714	1060.2	1283.2	1522.2	1372.1	0.90391	0.93982	0.997551	1492	0.072924	0.872888	132
FUT1	5	1060.4	2475.7	1642.7	2716.8	1475.4	1896.4	985.83	1319	1587.4	1434.3	1418.2	1389.4	0.39081	0.9399	0.997551	1493	0.38233	0.956672	709
MSMO1	5	1180.1	1534.8	1010	1312.3	795.73	1061.7	1112.1	1295.5	605.28	513.99	708.17	667.13	0.29874	0.94016	0.997551	1494	0.53835	0.994736	952
ISX	5	1335	3203.5	2210	3251.7	1532.2	2265.5	1528	1941.6	1762.4	2109.5	1238.1	1114.4	0.45115	0.94214	0.997551	1495	0.16965	0.953784	303
EPHA2	5	1488.9	7558.4	1512.1	7121.8	1019.3	1994.5	1117.9	1743.8	1087.9	975.78	1926.9	1982.3	0.80439	0.94338	0.997551	1496	0.012891	0.730434	25
GBE1	5	1267.8	2643.4	1193.2	2301.7	1133.7	1543.7	858.38	997.26	990.3	1134.1	1569.5	1434.6	0.33055	0.94363	0.997551	1497	0.25198	0.953784	461
ARSD	5	1437.7	9178	1170.6	3468.2	1561.8	3357.2	1364.9	2722.4	608.13	1219.9	847.39	750.31	1.0533	0.9437	0.997551	1498	0.01479	0.730434	28
IGFBP5	5	1476.7	3133.8	851.83	1870.9	1547.7	2255.6	1484.8	1903.3	1263	1610.2	956.7	854.31	0.45057	0.94404	0.997551	1499	0.13776	0.924332	251
BRS3	5	1527.6	2794.4	1054.8	1434.8	2011.8	2532.5	1562.3	1797.2	703.36	855.59	1326	1206.2	0.30709	0.94451	0.997551	1500	0.22247	0.953784	402
NEU4	5	1902.3	3964.8	1196.6	2363.7	989.25	1812.9	1435.1	1783.3	1081.7	1202	1157.7	1049.2	0.5932	0.94555	0.997551	1501	0.28481	0.953784	517
EVA1A	5	866.81	2794.6	1354.5	3102	1469.9	2316.4	1305.6	1790.6	887.02	1029	1085.2	982.38	0.55566	0.94596	0.997551	1502	0.24653	0.953784	448
HIST1H4L	5	1109.7	3383.4	1426.5	2378.1	1577.4	2123	1183.7	1419.1	1435.7	1316.7	1551.1	1569.2	0.34483	0.94599	0.997551	1503	0.49232	0.982594	884
NonTargetingControlGuideForHuman_0488	1	1285.1	4125.4	NA	NA	NA	NA	NA	NA	NA	NA	NA	NA	1.6818	0.94729	0.998446	1504	0.052951	0.891031	106
ACSL4	5	1174.6	2343.5	1059	2122.5	822.54	1641.7	1133.3	1756.3	1347	1240.8	1178.2	1207.7	0.81365	0.9482	0.997551	1505	0.19239	0.953784	343
SLC16A1	5	1291.6	6324.1	1094.2	2605.3	1016.5	1882.1	1196.6	1462.5	991.73	901.82	1386	1329.5	0.58866	0.94856	0.997551	1506	0.23698	0.953784	429
SLC7A2	5	1536	2246.1	1079.7	987.06	790.68	838.03	977.1	1006	713.16	703.56	1426.1	1418.5	0.017169	0.94872	0.997551	1507	0.94143	0.999996	1532
NonTargetingControlGuideForHuman_0044	1	1155.8	3929.8	NA	NA	NA	NA	NA	NA	NA	NA	NA	NA	1.7647	0.94987	0.998446	1508	0.050611	0.891031	103
CA4	5	794.55	2796.3	1487.9	3747	1546.1	3115.2	1030.4	1617.4	1313.1	1696.8	1481.3	1378.7	0.83013	0.95001	0.997551	1509	0.12583	0.921925	236
NonTargetingControlGuideForHuman_0040	1	1306	4270.8	NA	NA	NA	NA	NA	NA	NA	NA	NA	NA	1.7086	0.95013	0.998446	1510	0.050347	0.891031	102
NonTargetingControlGuideForHuman_0340	1	1790	5292.6	NA	NA	NA	NA	NA	NA	NA	NA	NA	NA	1.5634	0.95028	0.998446	1511	0.050206	0.891031	100
PM20D1	5	988.12	5687.4	712.58	2775.6	1655	3599.5	1636.4	3251.1	1727.2	1842.4	1240.3	1147.8	1.0552	0.95038	0.997551	1512	0.024938	0.730434	53
BTN2A2	5	1616.5	2964.2	1319.3	2485.4	1637.4	2388.9	1950.8	2607.9	2022.3	2517.2	1683	1575.3	0.48164	0.95072	0.997551	1513	0.12016	0.916313	223
NonTargetingControlGuideForHuman_0434	1	1323.8	4338.3	NA	NA	NA	NA	NA	NA	NA	NA	NA	NA	1.7117	0.9512	0.998446	1514	0.049122	0.891031	97
GCHFR	5	1812.6	3589.2	1255.8	2182.5	758.16	1405.2	1598.3	2211.7	847.7	1006.6	1497.7	1400.2	0.63261	0.95187	0.997551	1515	0.23102	0.953784	416
NonTargetingControlGuideForHuman_0280	1	807.89	3167.2	NA	NA	NA	NA	NA	NA	NA	NA	NA	NA	1.9697	0.95262	0.998446	1516	0.047584	0.891031	94
PRKAG2	5	1564.5	3962.1	1166.1	2584.1	1776.2	3492.8	1270.3	1809.4	1700.9	2091.8	1264.9	1180.4	0.74261	0.95264	0.997551	1517	0.14025	0.924332	256
SLC34A2	5	1684.7	3269.4	1140.6	2278.7	1131.6	1647	1466.2	1723.5	1202.5	1292.5	1221	1140.7	0.38713	0.95323	0.997551	1518	0.31931	0.953784	584
ACO1	5	1020.3	3167	1598.8	2147.5	1368.8	1717.4	1333.2	1249.3	1061.1	1107.8	1350.8	1319.9	0.19452	0.95331	0.997551	1519	0.57635	0.995334	1015
NonTargetingControlGuideForHuman_0406	1	1049	3813.4	NA	NA	NA	NA	NA	NA	NA	NA	NA	NA	1.8611	0.9536	0.998446	1520	0.046524	0.891031	93
PDGFRB	5	1734.8	8630.3	1659.1	5208.7	1012.2	2224.7	1206.7	2194.8	635.51	1221.8	1035.5	964.63	1.0387	0.95379	0.997551	1521	0.019992	0.730434	37
NonTargetingControlGuideForHuman_0032	1	1571.1	5016	NA	NA	NA	NA	NA	NA	NA	NA	NA	NA	1.6741	0.95409	0.998446	1522	0.045918	0.891031	91
SNCB	5	973.77	4154.8	1221.2	2878.2	1100.9	1247	1660.9	1577.9	1460.9	1431	1134.8	1152.7	0.10115	0.95568	0.997551	1523	0.3542	0.953784	649
GLB1L	5	1172.1	3499.3	1331.2	3440.1	1419.6	1728.9	851.84	795.44	1094	1048.5	1265.2	1233.7	0.12393	0.95613	0.997551	1524	0.22327	0.953784	404
NonTargetingControlGuideForHuman_0468	1	935.05	3606.7	NA	NA	NA	NA	NA	NA	NA	NA	NA	NA	1.9464	0.95613	0.998446	1525	0.043945	0.891031	88
AKR1C1	5	1546.5	4023.4	1006.2	2449.3	1669.7	2947.8	1074.7	1409.3	1400.6	1759.8	1516.3	1441.5	0.6052	0.95652	0.997551	1526	0.14073	0.924332	259
LPL	5	1419.6	4067.6	1039.1	1751.5	1475.9	2043	976.08	1323.6	1291.7	1229.6	1433.6	1477	0.4539	0.95795	0.997551	1527	0.36592	0.953784	672
DUOXA2	5	1541	3182.1	1120.9	1274.2	1307.1	1247.9	1351.6	1328.1	1420.7	1399.8	1265.4	1247.7	-0.020823	0.95861	0.997551	1528	0.79707	0.999996	1349
PITPNM3	5	1091.4	2869.3	1633.3	3776.2	1172.8	2044.3	1492	2167.3	1198.1	1142.9	1563.2	1547.6	0.66976	0.95875	0.997551	1529	0.21363	0.953784	384
MOGAT1	5	1342.4	2585.2	1327.3	2422.6	1379.8	2484.1	1406.2	1695.4	1424.8	1593.9	1070.6	1019.8	0.55873	0.95887	0.997551	1530	0.25571	0.953784	469
SDC4	5	1650.4	3233.1	1115.8	1926.8	1740.7	2505.7	1380.8	2020.7	907.88	1237.1	1279.8	1224.5	0.53716	0.95893	0.997551	1531	0.11713	0.916313	218
CYBB	5	1409.3	2284	1051.5	1764.8	1425.9	1522.5	980.37	934.43	1246.8	1265.4	1323.4	1342.1	0.057937	0.95969	0.997551	1532	0.72532	0.999996	1244
ITIH1	5	1039.8	5267.1	1162.5	4757.7	1249.1	2683.8	1726.4	2585.6	1242.6	1609.9	920.43	878.31	0.84256	0.96046	0.997551	1533	0.042876	0.78794	87
NonTargetingControlGuideForHuman_0151	1	1222.6	4526.8	NA	NA	NA	NA	NA	NA	NA	NA	NA	NA	1.8877	0.96239	0.998446	1534	0.037904	0.875035	79
SH3PXD2B	5	1519.4	2977	1440.6	2440.4	1493.5	2073.6	658.22	901.62	959.73	996.45	931.96	900.48	0.46328	0.96241	0.997551	1535	0.40726	0.96903	747
GPX5	5	1527.3	2962.2	996.64	2085.6	1798	2838.4	1388.4	1919.3	1366.2	1820.3	900.09	870.14	0.56259	0.96255	0.997551	1536	0.098767	0.872888	187
MAEL	5	1557.1	3178.7	1353.8	1751.9	1513	1791.6	769.86	898.91	940.97	1012.2	0	0	0.24364	0.96263	0.997551	1537	0.12843	0.924332	240
NonTargetingControlGuideForHuman_0222	1	1179.8	4471.1	NA	NA	NA	NA	NA	NA	NA	NA	NA	NA	1.9212	0.96333	0.998446	1538	0.03677	0.875035	76
KMO	5	1269.1	2822.6	1126.1	1895.5	1281.9	2078.4	997.31	1216.4	1455.9	1569.2	1527.2	1494.2	0.4915	0.96422	0.997551	1539	0.30845	0.953784	565
PRSS1	5	1198.6	2176.4	1784.8	2459.1	811.74	1151.3	1116.9	1344.5	667.68	647.24	1124.3	1147.6	0.36478	0.96434	0.997551	1540	0.49332	0.982594	886
SLC16A9	5	770.36	2088.8	1086.7	2263.1	1044.5	2120.4	585.46	911.56	1531.3	1718	1306.3	1279.4	0.82934	0.96469	0.997551	1541	0.21033	0.953784	376
ABCB4	5	1851.9	4707.8	1325.7	3226.8	1209.6	1597.2	861.46	1170.8	1528.5	1851.3	970.27	948.24	0.42144	0.96499	0.997551	1542	0.16947	0.953784	302
SORL1	5	1697.9	8747.6	1384.7	4592.3	1075.1	2153.7	1045.6	1367.8	1415.6	1477.5	1351.3	1326.6	0.6944	0.96521	0.997551	1543	0.080069	0.872888	149
NonTargetingControlGuideForHuman_0225	1	1047.4	4241.2	NA	NA	NA	NA	NA	NA	NA	NA	NA	NA	2.0166	0.96593	0.998446	1544	0.034013	0.875035	70
EDNRB	5	1901.9	5475.6	898.14	2146.1	1034.2	1932.6	1017.7	1784.3	809.99	1257.8	1336.9	1319.5	0.85539	0.96666	0.997551	1545	0.061353	0.872888	113
GPD1L	5	1050.4	3320.9	1152.6	2128.8	1181.7	2052.5	629.94	1036.7	1612.9	1684.6	927.39	913.08	0.7569	0.96673	0.997551	1546	0.23322	0.953784	419
NonTargetingControlGuideForHuman_0027	1	1588.4	5664.7	NA	NA	NA	NA	NA	NA	NA	NA	NA	NA	1.8338	0.96708	0.998446	1547	0.033057	0.875035	66
NonTargetingControlGuideForHuman_0290	1	1928.5	6467.8	NA	NA	NA	NA	NA	NA	NA	NA	NA	NA	1.7453	0.96727	0.998446	1548	0.032953	0.875035	65
NonTargetingControlGuideForHuman_0292	1	1348.3	5166.8	NA	NA	NA	NA	NA	NA	NA	NA	NA	NA	1.9374	0.96822	0.998446	1549	0.031783	0.875035	64
CPE	5	1894.4	3158.1	1389.4	2295.9	1233.3	1856.9	1244.8	1304	1308.9	1361.7	1186.6	1181	0.32849	0.96867	0.997551	1550	0.50279	0.984194	900
NonTargetingControlGuideForHuman_0426	1	1334.1	5211.1	NA	NA	NA	NA	NA	NA	NA	NA	NA	NA	1.965	0.96924	0.998446	1551	0.030815	0.875035	62
CA9	5	1432.6	7248.7	1142.7	3448.7	880.17	1319.2	929.16	1080.1	1427.1	1607.8	1028.6	1028.1	0.40012	0.9695	0.997551	1552	0.14849	0.924954	273
ITIH2	5	1265.6	3706.8	1155.5	1742.7	854.92	1151.9	1216	1442.3	990.97	1015.6	1334.8	1335.5	0.3379	0.96963	0.997551	1553	0.5057	0.984194	907
GLYAT	5	2003.4	3008.4	1502.5	2271.3	1386.1	2050.8	1725.5	2444.5	1639	1650.3	1713.3	1717.5	0.53356	0.97022	0.997551	1554	0.21927	0.953784	394
AHSG	5	1136.2	3615.9	1286.1	2094.4	1704.3	2631.5	1159.3	1394.2	1273.1	1353.7	538.01	544.41	0.4462	0.97095	0.997551	1555	0.33218	0.953784	606
AADAC	5	1159.4	2520.2	1470	2991.2	1179	1966.3	941.99	1529.4	1037.2	1187.3	1379.1	1393.3	0.71799	0.97143	0.997551	1556	0.1802	0.953784	324
ITIH6	5	1372.4	4103.7	1456.1	3320.1	1542.6	2655.8	1456.3	1594	1553.4	1620.3	1840.3	1858.2	0.45681	0.97159	0.997551	1557	0.29705	0.953784	543
NonTargetingControlGuideForHuman_0469	1	1505.2	5774.8	NA	NA	NA	NA	NA	NA	NA	NA	NA	NA	1.9392	0.97164	0.998446	1558	0.028419	0.875035	61
NonTargetingControlGuideForHuman_0415	1	1373.2	5468.4	NA	NA	NA	NA	NA	NA	NA	NA	NA	NA	1.9927	0.9719	0.998446	1559	0.02818	0.875035	60
MFGE8	5	1524.5	3813.7	1226.5	2671.6	1179.6	1933.2	1512.5	2066.3	885.69	979.6	1272.3	1290.5	0.58105	0.97209	0.997551	1560	0.28871	0.953784	529
DMBT1	5	1138.7	2202.9	1420.4	2584.7	1431.7	2362	1488.9	2203.8	1311.6	1832.4	1607.1	1629.1	0.64364	0.97241	0.997551	1561	0.076165	0.872888	138
HPSE	5	1361.9	1917	1402.1	1914.2	1338.2	1717.1	1501.7	1629.2	1413.4	1473.4	988.65	1006.4	0.23851	0.97265	0.997551	1562	0.61684	0.995334	1083
PCK1	5	1554.4	2973.6	991.53	1632.4	1339.8	1706.9	1505.9	1574.9	1428.1	1472.2	488.04	502.06	0.20687	0.9733	0.997551	1563	0.702	0.999996	1209
LIPC	5	1528.2	2502.2	1063.6	1860	984.53	1709.7	1342.7	2085.1	969.98	1384.6	1060.9	1082.7	0.67279	0.97353	0.997551	1564	0.085722	0.872888	162
CYP4F2	5	1047.8	8199.6	1384.5	8004.9	1529.1	2911.9	1213.3	1975.3	868.4	1219.1	1253.7	1284.9	0.81573	0.97439	0.997551	1565	0.0037051	0.692244	8
NonTargetingControlGuideForHuman_0251	1	1581.4	6205.7	NA	NA	NA	NA	NA	NA	NA	NA	NA	NA	1.9717	0.97472	0.998446	1566	0.025019	0.842306	54
NonTargetingControlGuideForHuman_0349	1	1583.7	6307.2	NA	NA	NA	NA	NA	NA	NA	NA	NA	NA	1.993	0.9752	0.998446	1567	0.024559	0.842306	51
SLC5A2	5	1465	3291.3	1060.5	2351.6	1492.2	1998.1	1633.3	2107.4	1142.8	1232.2	1303.9	1341	0.39418	0.97526	0.997551	1568	0.31728	0.953784	581
TIPARP	5	1542.7	4296.9	1062.1	1548.5	963.07	1206.9	1735	1987.3	1325.7	1487.4	822.79	857.66	0.26049	0.97614	0.997551	1569	0.25739	0.953784	472
NonTargetingControlGuideForHuman_0447	1	1489.7	6149.3	NA	NA	NA	NA	NA	NA	NA	NA	NA	NA	2.0447	0.97635	0.998446	1570	0.023591	0.828777	47
CLN8	5	1688.6	4055.2	1362.3	2724.1	1719.6	2748	1063.6	1687.4	1905.1	2453.2	601.99	633.69	0.67068	0.9765	0.997551	1571	0.096223	0.872888	181
NonTargetingControlGuideForHuman_0482	1	1084.6	5064.5	NA	NA	NA	NA	NA	NA	NA	NA	NA	NA	2.2222	0.97687	0.998446	1572	0.023236	0.828777	44
NonTargetingControlGuideForHuman_0389	1	1536.3	6423.4	NA	NA	NA	NA	NA	NA	NA	NA	NA	NA	2.0632	0.97746	0.998446	1573	0.022666	0.828777	41
GOLM1	5	1555.6	7192.2	1330.7	3611.6	1339.9	3459.2	1289.3	2913.9	1425.8	2505.8	1072.9	1128.5	1.2717	0.97788	0.997551	1574	0.0091547	0.730434	18
SOD1	5	1421	3117.3	1443.6	2341.2	1282.6	1946.1	1181.3	1691.1	985.06	1131.8	1209.4	1268.9	0.55918	0.97797	0.997551	1575	0.25023	0.953784	457
NonTargetingControlGuideForHuman_0075	1	1341.6	5940.2	NA	NA	NA	NA	NA	NA	NA	NA	NA	NA	2.1457	0.97806	0.998446	1576	0.021992	0.826502	40
CDO1	5	1242.5	3294.7	1232.1	2954.1	1081.1	2055.3	1389.5	1741.1	1906.4	2127.3	1142.3	1209.5	0.62577	0.97924	0.997551	1577	0.24351	0.953784	443
DDAH1	5	1295.1	3653.5	1273.7	2837.4	1081.5	1834.5	1311.4	1995.6	1158.7	1540.9	1177.7	1248.9	0.68352	0.97964	0.997551	1578	0.11313	0.902008	213
NonTargetingControlGuideForHuman_0084	1	1279.8	5976.6	NA	NA	NA	NA	NA	NA	NA	NA	NA	NA	2.2225	0.9797	0.999485	1579	0.020344	0.808138	38
GMPR	5	1324.9	4636.8	1179.3	2902.5	1391.3	1840.1	1447.4	1744	1124	1233.8	1479.9	1565.1	0.33597	0.98011	0.997551	1580	0.079451	0.872888	147
UNC13A	5	1480.6	3322.5	2003.3	3508.6	1026.5	1584.4	1502.9	1974	1755.5	2194.8	1564.1	1669.2	0.50939	0.9819	0.997551	1581	0.073295	0.872888	133
NonTargetingControlGuideForHuman_0442	1	1335.6	6409.3	NA	NA	NA	NA	NA	NA	NA	NA	NA	NA	2.2619	0.98192	0.999485	1582	0.018053	0.776576	34
CYP2C9	5	926.91	2718	1108.1	2979.6	1350.6	2430.7	1129.6	1497.8	1215.2	1547.8	1294.4	1397.5	0.62698	0.98244	0.997551	1583	0.071131	0.872888	127
MLYCD	5	2447.1	3324.6	1974.5	2702.8	1226	1739	1548.5	1974.6	1375	1578.4	1254.4	1370	0.39621	0.98379	0.997551	1584	0.066785	0.872888	121
SIAE	5	541.94	4937.1	1574.2	3533.4	1253.6	2353	1172.3	2007.9	1184.3	1777.3	1864.3	2015.3	0.84179	0.98455	0.997551	1585	0.050225	0.815971	101
PDX1	5	1204.4	5960.1	1295.9	3639.2	1274.2	1878	1731.9	2412.1	1425	1673.3	1023.3	1133.5	0.51846	0.98459	0.997551	1586	0.064038	0.872888	117
NonTargetingControlGuideForHuman_0182	1	1501.1	7691.9	NA	NA	NA	NA	NA	NA	NA	NA	NA	NA	2.3566	0.98549	0.999485	1587	0.014444	0.735303	27
VAV1	5	1134.4	4315.4	1687.1	4112.4	940.98	1904.6	1012.9	1465.9	1552.1	1995.1	1600.1	1759.2	0.77465	0.98603	0.997551	1588	0.058686	0.863122	111
NonTargetingControlGuideForHuman_0187	1	1354.9	7464.9	NA	NA	NA	NA	NA	NA	NA	NA	NA	NA	2.461	0.98664	0.999485	1589	0.013311	0.735303	26
PPP1R3A	5	1462	6264.6	1627.5	4872.4	1187	3387	1102.1	1733.5	1340.5	2026.2	1420.4	1578.3	1.0825	0.98679	0.997551	1590	0.024152	0.730434	49
NPPC	5	1390	2669.5	1335.4	2450.1	1095.6	1999.2	1336.2	2249.7	1579.2	1949.4	1214.9	1362.4	0.8091	0.98693	0.997551	1591	0.054924	0.839538	107
NRG1	5	1525	6131.2	1522.7	4403.8	1388.9	3729.9	887.06	2047.8	1560.4	1891.8	1775.8	1958.9	1.3153	0.98704	0.997551	1592	0.02568	0.730434	55
NonTargetingControlGuideForHuman_0154	1	1375.8	7659.5	NA	NA	NA	NA	NA	NA	NA	NA	NA	NA	2.4761	0.98753	0.999485	1593	0.012508	0.735303	24
UGT1A6	5	1309.1	3203.8	1123.7	2691.9	969.69	2120.3	1233.6	2175.3	1624.7	2619.4	1151.3	1306	0.97287	0.98794	0.997551	1594	0.017104	0.730434	31
ST6GAL1	5	1025.7	2714	1591.8	3209.2	1187.4	2118.9	1586.1	2128.7	1350.3	1846.5	1212.9	1375.6	0.64309	0.98826	0.997551	1595	0.050075	0.815971	99
G0S2	5	1055.9	8476.1	802.64	2761.3	1352.1	3735.5	1135.2	2123.3	1725.3	2536	1314	1487.2	1.1841	0.98843	0.997551	1596	0.023445	0.730434	45
UGT1A9	5	1304.3	3236.7	1103.9	2718.4	944.93	2099.3	1209.2	2146.4	1621.8	2610.5	1163.6	1326.2	0.98908	0.98847	0.997551	1597	0.017501	0.730434	33
UGT1A7	5	1305.7	3157.3	1118.3	2720.5	930.11	2123.1	1214.4	2137.8	1648.7	2557.1	1159	1329.9	1.0026	0.98881	0.997551	1598	0.024735	0.730434	52
UGT1A8	5	1317.6	3172	1110.8	2658.6	924.5	2116.2	1221.2	2159	1627.9	2546.4	1169	1342.1	1.0077	0.98888	0.997551	1599	0.023101	0.730434	43
UGT1A10	5	1318.5	3182	1120.6	2654.7	929.89	2065.3	1196	2133.9	1632.8	2599.3	1161.7	1335.7	0.99259	0.98898	0.997551	1600	0.019753	0.730434	36
CYP4F12	5	1149.1	3252.4	1165.9	2415.1	1609.4	2949.7	1079.5	2067.5	1651.4	2754.5	1109.8	1288.8	0.90524	0.98942	0.997551	1601	0.011531	0.730434	22
LDLR	5	1560.3	11772	1433.6	3974.8	1433.9	3467	1240.4	2097.5	1174.6	1917.4	996.81	1166.1	1.0153	0.98948	0.997551	1602	0.02674	0.730434	58
GPC3	5	1241.6	3329.4	651.53	1544.6	1505.5	2727.3	1523.4	2106.8	1514.1	1861.1	839.72	994.49	0.66212	0.98949	0.997551	1603	0.044652	0.805045	89
SCG2	5	1659.2	6163.3	1178.5	3396.4	1594.5	3181.4	1491	2249.6	823.93	1045.8	1098.2	1290.1	0.79462	0.9902	0.997551	1604	0.041702	0.779125	86
NonTargetingControlGuideForHuman_0015	1	1339.5	8164.9	NA	NA	NA	NA	NA	NA	NA	NA	NA	NA	2.6068	0.99025	0.999485	1605	0.0095916	0.62	19
AKR1B1	5	1688.8	2727.6	822.41	1461.8	947.25	1595.1	1102.9	1442	1072	1301.2	1310.4	1530.3	0.53887	0.99071	0.997551	1606	0.039706	0.77902	83
HAS3	5	1324.4	3136.2	1306.6	2481.4	1809.4	2501.4	1449.3	2037	994.73	1200.8	1197.4	1409.2	0.47887	0.99084	0.997551	1607	0.039273	0.77902	82
NPBWR1	5	1633.4	5184.4	1064.3	3747.5	1675.3	4006.8	1734.7	2981.7	1395.3	2496.6	854.39	1032.5	1.0482	0.99088	0.997551	1608	0.0079623	0.730434	15
LDHAL6B	5	1432.2	4443.8	1131.1	2638.6	1497.1	2855	1040	2102.1	1700.1	2224.9	1470.6	1717.7	0.97271	0.99132	0.997551	1609	0.037356	0.77902	78
NonTargetingControlGuideForHuman_0421	1	1241.8	8281.4	NA	NA	NA	NA	NA	NA	NA	NA	NA	NA	2.7365	0.99168	0.999485	1610	0.0081028	0.569307	16
CETP	5	1270.2	2964.5	1420.3	2501.1	688.02	1305.8	1530.3	2253.9	1358.5	1902.3	1282.6	1532	0.6871	0.99244	0.997776	1611	0.033293	0.77902	67
NonTargetingControlGuideForHuman_0457	1	1333.2	10304	NA	NA	NA	NA	NA	NA	NA	NA	NA	NA	2.9493	0.99364	0.999997	1612	0.0062586	0.476373	11
NonTargetingControlGuideForHuman_0200	1	1171.4	10637	NA	NA	NA	NA	NA	NA	NA	NA	NA	NA	3.1817	0.99582	0.999997	1613	0.0042674	0.476373	9
MGAT4D	5	814.62	1768.4	1374.7	2375.1	2319.7	3155.2	1277.7	1882	1465.7	1907.4	741.96	1032.6	0.51732	0.99652	0.999828	1614	0.01585	0.730434	30
SPNS2	5	1336.4	3880.9	1396.5	3586.7	1245.4	2854.9	1291.3	2761.4	1191.7	2225.4	706.51	1092.6	1.146	0.99866	0.999828	1615	0.0067876	0.730434	13
STOX1	5	609.18	1967.1	791.06	1941.1	1131.7	2165.5	1392.5	2458.7	1318.4	2277.5	1407.7	1971	0.87764	0.9987	0.999828	1616	0.0065403	0.730434	12
GCDH	5	1417	6188.6	1559.7	3269.7	594.83	1456.7	1358.1	2099.4	1522.6	2294	934.64	1478.9	0.86442	0.99932	0.999828	1617	0.0034843	0.692244	7
NonTargetingControlGuideForHuman_0476	1	1333.3	31741	NA	NA	NA	NA	NA	NA	NA	NA	NA	NA	4.5723	0.99941	0.999997	1618	0.00070152	0.226733	3
EPAS1	5	1000.5	6342.3	1289.6	3204.9	1367.7	3207.5	1699.8	3456.1	916.13	1952.8	875.12	1461.8	1.1601	0.9995	0.999828	1619	0.002345	0.692244	5
NonTargetingControlGuideForHuman_0281	1	1413.1	34984	NA	NA	NA	NA	NA	NA	NA	NA	NA	NA	4.6288	0.99967	0.999997	1620	0.00039518	0.212871	2
SLC2A9	5	1263.2	3668.7	1362.2	3666.5	994.57	2348.3	1133.2	2048.5	1533.2	2552.2	1462.5	2397.5	1.0461	0.99983	0.999828	1621	0.00094947	0.532178	4
