# Supplementary material for: CRISPR/Cas9 Screens Reveal that Hexokinase 2 Enhances Cancer Stemness and Tumorigenicity by Activating the ACSL4‐Fatty Acid β‐Oxidation Pathway
Source: Adv Sci (Weinh). 2022 May 23;9(21):2105126. doi: 10.1002/advs.202105126 (PMC9313492; doi:10.1002/advs.202105126)
Supplement: Supplementary file 3 — Supplemental Table 2 [file ADVS-9-2105126-s001.xlsx]

## Sheet: siRNAs
siRNAs used in this study
Name	Sequence
siHK2-1	ACGACAGCATCATTGTTAA
siHK2-2	CTGGCTAACTTCATGGATA
siHK2-3	CTGTGAAGTTGGCCTCATT
siACSL3-1	CCAACATCATTACTAGTAA
siACSL3-2	CAGCCATTGTTCATGCATT
siACSL3-3	GGACGTAATACTCCACTGT
siACSL4-1	GAGCGATTTGAAATTCCAA
siACSL4-2	ACAGCATGCAATCAGTAGA
siACSL4-3	CTTCGACTCACTAGCTGTA
siFADS1-1	GGAACCATCTGCTACATCA
siFADS1-2	GGCTAGTGATCGACCGTAA
siFADS1-3	GACTTGGCCTGGATGATTA
siFADS2-1	GAACCACCTTGTCCACAAA
siFADS2-2	TGACCATGATCGTCCATAA
siFADS2-3	GGACGCCTACCTTCACAAA
siLDHA-1	GGCAGCCTTTTCCTTAGAA
siLDHA-2	CTTGGAAGATAAGTGGTTT
siLDHA-3	GCTGGGAGTTCACCCATTA
siACLY-1	GCTCGATTATGCACTGGAA
siACLY-2	GACCAAAGATGGAGTCTAT
siACLY-3	GCTCAACAATATCATCTCT
siACC1-1	GCACAATCCTTAGGGACAA
siACC1-2	GAAGTTGGATATCCAGTAA
siACC1-3	GGAATAGCGTCTCTAACTT
siCREBBP-1	GCACAGCCGTTTACCATGA
siCREBBP-2	GCTCTATAATCGCAAGACA
siCREBBP-3	GGAGCCATCTAGTGCATAA
siEP300-1	GCACAGAAGTGAATTCTCA
siEP300-2	GTATGAATCTGCAAACAAT
siEP300-3	GGACTGCAGTCTATCATGA
siKAT2A-1	GAAGCTGATTGAGCGCAAA
siKAT2A-2	CGAAACCACTCATGTCTTT
siKAT2A-3	GCCATCGGCTACTTCAAAA
siKAT2B-1	CCATGAGTGAACGCCTCAA
siKAT2B-2	TTCGACAGATTCCTATAGA
siKAT2B-3	CCTGAGAGTGAATACTACA
siKAT5-1	GCCGTAGTCTCAAGTGTCT
siKAT5-2	ACCTCAATCTCATCAACTA
siKAT5-3	GGACAGCTCTGATGGAATA
siKAT6A-1	GCGCTATACTAATCCAATA
siKAT6A-2	GGAAGAGATTCCTCATAGT
siKAT6A-3	TGAGCAATATCGAATCAGA
siKAT6B-1	GCAAGGAAGTCGATACAGA
siKAT6B-2	GCATCAGCCTGGGAAGAAA
siKAT6B-3	CCAAAACCTTTGCTTGTTA
siKAT7-1	GCTGTCACCTGATTGGATA
siKAT7-2	GGACCACAAGACATTATAT
siKAT7-3	GCAAAGAGATTTCTATCAA
siKAT8-1	GCAAGATCACTCGCAACCA
siKAT8-2	CTCAAAAGTGCCCAGTATA
siKAT8-3	GTGGAGCCGTTCGTCTTTT
siNCOA1-1	GGAAGCAATTGATAACCAA
siNCOA1-2	CCACCAAACTATGGTACAA
siNCOA1-3	GGAGTATACAACAACATGA
siNCOA2-1	GGACAAGGGTTGAATATGA
siNCOA2-2	CAACGAACTTTGATGATGA
siNCOA2-3	GGAGATTGATAGAGCCTTA
siNCOA3-1	GGAGAATAATGCACTTCTT
siNCOA3-2	GAAAGGTTGTCAATATAGA
siNCOA3-3	CGAGCAGTGTCTCTGGATA
siETV4-1	CTCCGATACTATTATGAGA
siETV4-2	GGTGAGCGTTACGTGTACA
siETV4-3	GGCCAGCCATGAATTACGA
siMAZ-1	TGCTGAGCTCGGCTTATAT
siMAZ-2	AGTACGACACGAGGAGAAA
siMAZ-3	GTCCTCACCATGTCTGTGA
siSP1-1	GCAACATCATTGCTGCTAT
siSP1-2	GCCAATAGCTACTCAACTA
siSP1-3	CTCCCAACTTACAGAACCA
siZNF148-1	GGATCATTATTCCCACAAA
siZNF148-2	GAAGCGGTATCTTCAAGCA
siZNF148-3	GGATCAAGCTCCCAAGCAT

## Sheet: shRNA oligos
shRNA oligos used in this study
Name	Sequence
shHK2-1-F	CGCGTCACGACAGCATCATTGTTAATTCAAGAGATTAACAATGATGCTGTCGTTTTTTTAT
shHK2-1-R	CGATAAAAAAACGACAGCATCATTGTTAATCTCTTGAATTAACAATGATGCTGTCGTGA
shHK2-2-F	CGCGTCCTGGCTAACTTCATGGATATTCAAGAGATATCCATGAAGTTAGCCAGTTTTTTAT
shHK2-2-R	CGATAAAAAACTGGCTAACTTCATGGATATCTCTTGAATATCCATGAAGTTAGCCAGGA
shACSL4-1-F	CGCGTCACAGCATGCAATCAGTAGATTCAAGAGATCTACTGATTGCATGCTGTTTTTTTAT
shACSL4-1-R	CGATAAAAAAACAGCATGCAATCAGTAGATCTCTTGAATCTACTGATTGCATGCTGTGA
shACSL4-2-F	CGCGTCCTTCGACTCACTAGCTGTATTCAAGAGATACAGCTAGTGAGTCGAAGTTTTTTAT
shACSL4-2-R	CGATAAAAAACTTCGACTCACTAGCTGTATCTCTTGAATACAGCTAGTGAGTCGAAGGA

## Sheet: Clone primers
Clone primers used in this study
Name	Sequence
HK2-clone-F	AGAAGATTCTAGAGCTAGCGAATTCATGATTGCCTCGCATCTGCTTG
HK2-clone-F	GCAGATCCTTCGCGGCCGCGGATCCCTATCGCTGTCCAGCCTCACG
HK2-Mut1-F	CACTGGGTTTTACCTTCGCCTTCCCCTGCCACCAGAC
HK2-Mut1-R	GTCTGGTGGCAGGGGAAGGCGAAGGTAAAACCCAGTG
HK2-Mut2-F	CTCTGGGTTTTACCTTCGCCTTCCCCTGCCAGCAGAAC
HK2-Mut2-R	GTTCTGCTGGCAGGGGAAGGCGAAGGTAAAACCCAGAG
ACSL4-clone-F	AGAAGATTCTAGAGCTAGCGAATTCATGGCAAAGAGAATAAAAGCTAAG
ACSL4-clone-R	GCAGATCCTTCGCGGCCGCGGATCCTTATTTGCCCCCATACATTCGTTC
ACSL4-p2000-F	ATTTCTCTATCGATAGGTACGTTACCCAGTGAATTACGTAC
ACSL4-p1500-F	ATTTCTCTATCGATAGGTACTGGAAATCAGCAAGTGAAGTG
ACSL4-p1000-F	ATTTCTCTATCGATAGGTACTAAAGAGGAGCAGTGAAACCC
ACSL4-p900-F	ATTTCTCTATCGATAGGTACGCCGCAGGTGAGGGCGTGGG
ACSL4-p800-F	ATTTCTCTATCGATAGGTACGCGGATCGCCAGCGGGAGCA
ACSL4-p700-F	ATTTCTCTATCGATAGGTACCTTTTCGACTGACGTCCCGG
ACSL4-p600-F	ATTTCTCTATCGATAGGTACCCCGCTCCGCCCGCCCCTCC
ACSL4-p500-F	ATTTCTCTATCGATAGGTACCTGGCCTCCGCCGCGCGCTC
ACSL4-pro-R	CCAACAGTACCGGAATGCCAGTCGTTTGGAGGTCTAGCAAG
ACSL4-enh-F	CGATAGGTACCGAGCTCTTATGGAGTGTTCCACCTTTTGG
ACSL4-enh-R	TAATTGAGATGCAGATCGCAACTGATGCAAAGTACATTTG

## Sheet: qPCR primers
qPCR primers used in this study
Name	Sequence
ACTIN-F	TTGTTACAGGAAGTCCCTTGCC
ACTIN-R	ATGCTATCACCTCCCCTGTGTG
HK2-F	TCACGGAGCTCAACCATGAC
HK2-R	CTGCAGTAGGGTGAGTGGTG
ALDH1A1-F	CTGTGTTCCAGGAGCCGAAT
ALDH1A1-R	GCCACTCACTGAATCATGCC
CD13-F	GCGAGTACATGGAGGGCAAT
CD13-R	GGTCCTTGGGGTGGATAAGC
CD24-F	TTCCTCCTGAGGCTTTGGATT
CD24-R	ATGCTTGGATCTGGGGGTAG
CD133-F	GCTTTGCAATCTCCCTGTTGG
CD133-R	GACTCCTTTTGATCCGGGTTCT
EPCAM-F	GAGCGAGTGAGAACCTACTGG
EPCAM-R	AACGCGTTGTGATCTCCTTCT
Nanog-F	GCATGCAGTTCCAGCCAAAT
Nanog-R	ACATTAAGGCCTTCCCCAGC
OCT4-F	GCCCGAAAGAGAAAGCGAAC
OCT4-R	GATCTGCTGCAGTGTGGGTT
ACADSB-F	TAAGTGCCTTGCGTGGGAAT
ACADSB-R	ACCAAAAAGGCCAACACCAG
ACSL3-F	CGAAGCTTGCTAGGGGGAAA
ACSL3-R	GCAGATTCAGTGAGCCCGTA
ACSL4-F	CCTCCAAGTAGACCAACGCC
ACSL4-R	TAGGTCGGCCAGTAGAACCA
ADH6-F	TTCCTGACAGCAGCTAAGGC
ADH6-R	AGACCCGAAGACTCCTCCAA
CPT1A-F	ATGTACGCCAAGATCGACCC
CPT1A-R	TGACCACGTTCTTCGTCTGG
FADS1-F	GCTACTTCACCTGGGACGAG
FADS1-R	GTGGAAGGCCACAAAGGGAT
FADS2-F	ACTTACACAAGATCGCCCCG
FADS2-R	AGTAGCGGCTTCTCCTGGTA
PECR-F	TGTGTTGCCCCTGGAGTTAT
PECR-R	GCAGGAGACAGTAGGAAGCA
ACC1-F	ACAACGCAGGCATCAGAAGA
ACC1-R	GTTTCACCGCACACTGTTCC
ACLY-F	GCTGCCATGGTCTACCCTTT
ACLY-R	CTGTCATAGGCAGAGCGGAG
LDHA-F	GCACCACTGCCAATGCTGTA
LDHA-R	CAGTGAAGGAGCCAGGAAGTT
ACSL4-pro-ChIP-F	GTGTTTCGGGATGTCCTTGC
ACSL4-pro-ChIP-R	TTATCCTGGGGTGGAGTCCT
ACSL4-enh-ChIP-F	AAGTGCCCTGATTTGCTTGG
ACSL4-enh-ChIP-R	TTCCAGTTGCTTCCTCAGACA
CREBBP-F	AAGGCATCTTGGGGAACCAG
CREBBP-R	ACAGGTTGTGCCTGTGGAAT
EP300-F	CGGCGAATTTGTGCTCTTGT
EP300-R	AAAGGTAAGGGCAAGTGCGA
KAT2A-F	TGACCCGAAGCACAAGACTC
KAT2A-R	GGTGGGTCCCATAACCCTTG
KAT2B-F	TGTCTACCATCACGGACCCT
KAT2B-R	ATTACACCCCTGCGCTCTTC
KAT5-F	CAGGACGGAAGCGAAAATCG
KAT5-R	GTCGTGGCTTCGATCAGACA
KAT6A-F	TGTCAGTTTGGGGCATCTCC
KAT6A-R	TCTTATGCCGGGAGGAAGGA
KAT6B-F	ACGACAACAACAGGGGGAC
KAT6B-R	GGAGATTATCCAGGTCTTCAGGC
KAT7-F	TTTGGCCGCTATGAGCTTGA
KAT7-R	ATCACCAGGTGGGTGTTTCC
KAT8-F	CCGGGAAAGAGATCTACCGC
KAT8-R	GAAAAGCTTGGCCAGCAGAC
NCOA1-F	GAGGAGGAGAACATGGCGG
NCOA1-R	TCAGCAAATCGCGTCAGACT
NCOA2-F	ACCACAGTCACCCATTTTGTC
NCOA2-R	GTGTGTAGCCAAATCCAAGAGA
NCOA3-F	GCCACGAGCTATGATGGAGG
NCOA3-R	TCCTGTAGTAATGCGGCGTG
ETV4-F	GGCAATTTCTGGTGGCCTTG
ETV4-R	TAATTCATGGCTGGCCGGTT
MAZ-F	AAGCGGTGAGGTTTGAGGAG
MAZ-R	TGGCCCCTAAGACTCCATCT
SP1-F	CCATTGTCAGGGCAGACCTT
SP1-R	CCGGATGATGATGGGACCAG
ZNF148-F	AGCCATCGGTCAGGTCATTTT
ZN148-R	GTGGAAACGAAATCCTGCCC
ASGR1-F	ATAGGCCCTGTGAACACCTG
ASGR1-R	CTTGAAGCCCGTCTCGTAGT
ASGR2-F	ACGGACAGTGATGGCTCTTG
ASGR2-R	AGAAGTCATCGTTCCAGCGG

## Sheet: Antibodies
Antibodies used in this study
Antibobody	Company	Catalog number
Hexokinase 2 polyclonal antibody	proteintech	CAT# 22029-1-AP
ACSL4 monoclonal antibody	proteintech	CAT# 66617-1-Ig
β-actin monoclonal antibody	proteintech	CAT# 60008-1-Ig
CD13 monoclonal antibody	proteintech	CAT# 66211-1-Ig
CD13 polyclonal antibody	proteintech	CAT# 14553-1-AP
ALDH1A1 polyclonal antibody	proteintech	CAT# 15910-1-AP
EpCAM monoclonal antibody	proteintech	CAT# 66316-1-Ig
Nanog polyclonal antibody	proteintech	CAT# 14295-1-AP
OCT4 polyclonal antibody	proteintech	CAT# 11263-1-AP
SP1 polyclonal antibody	proteintech	CAT# 21962-1-AP
P300 monoclonal antibody	activemotif	CAT# 61903; RRID: AB_2716754
NCOA3 (AIB1) polyclonal antibody	activemotif	CAT# 39797; RRID: AB_2615066
Histone H3K27ac polyclonal antibody	activemotif	CAT# 39133
APC anti-human CD326 (EpCAM) antibody	BioLegend	CAT# 324207
PE anti-human CD326 (EpCAM) antibody	BioLegend	CAT# 324205
APC anti-human CD13 antibody	BioLegend	CAT# 301705
PE anti-human CD13 Antibody	BioLegend	CAT# 301703
PE anti-human CD133 antibody	BioLegend	CAT# 141203
Anti-mouse IgG (H+L) (DyLight 800 Conjugate)	CST	CAT# 5257
Anti-rabbit IgG (H+L) (DyLight 800 4X PEG Conjugate)	CST	CAT# 5151
Anti-mouse IgG (H+L) (DyLight 680 Conjugate)	CST	CAT# 5470
Anti-rabbit IgG (H+L) (DyLight 680 Conjugate)	CST	CAT# 5366
Anti-mouse Alexa Fluor 555	Beyotime	CAT# P0190
Anti-rabbit Alexa Fluor 555	Beyotime	CAT# P0179
Anti-mouse Alexa Fluor 488	Beyotime	CAT# P0188
Anti-rabbit Alexa Fluor 488	Beyotime	CAT# P0176
